# Supplementary material for: Genome-wide identification and characterization of DCL, AGO, and RDR gene families and their abiotic stress responses in alfalfa (Medicago sativa L.)
Source: Front Plant Sci. 2026 Feb 16;17:1753305. doi: 10.3389/fpls.2026.1753305 (PMC12950779; doi:10.3389/fpls.2026.1753305)
Supplement: Supplementary file 7 [file Table2.xlsx]

## Sheet: Sheet1
Table S2 Primers of RNA silencing pathway genes used for RT-qPCR.
Gene name	Forward primer (5`- 3`)	Reverse primer (5`- 3`)
MsActin	CAAAAGATGGCAGATGCTGAGGAT	CATGCACCAGTATGACGAGGTCG
MsAGO54	ACCGCCAGGAACAAAAGC	AAGGGTGGTGGGAACAGAG
MsAGO60	TCCACCGTAGAGACGCAGTA	CGTGCGTGTAGTGTGTGAGA
MsAGO73	TCTCGTGTGTTTTGCTCGTTG	TCACAACAAACGGCGTGTAA
MsAGO76	ATCGGTTCCTTTGGCTCGTT	ATCTGCGCCCCTTCCTAATG
MsDCL11	ATCTATTCTCCCCTTTACCG	CTCAAGCCAACACCACAA
MsRDR37	TTGCGGAGAATCGTGGTCAA	TGACATAAGTTCGGCGCTGT
