# Supplementary material for: Genome-wide identification and characterization of DCL, AGO, and RDR gene families and their abiotic stress responses in alfalfa (Medicago sativa L.)
Source: Front Plant Sci. 2026 Feb 16;17:1753305. doi: 10.3389/fpls.2026.1753305 (PMC12950779; doi:10.3389/fpls.2026.1753305)
Supplement: Supplementary file 8 [file Table3.xlsx]

## Sheet: Sheet1
Table S3 CDS and protein sequences of MsDCLs, MsAGOs and MsRDRs identified in this study.
Gene name	Gene ID	Sequence type	Sequence
MsDCL1	MS.gene056844	CDS	ATGGAAGAAGCTCTGATGGAAATAGATGACTGTTATCAGGAGCAGATCATGCCTGAGGCTGATACTCTTCCATTTGCTAGAAGCTATCAACTTGAGGCATTGGATAAAGCGATTCGCGAAAATACTATAGTGTACTTGGAGACTGGTTGTGGAAAGACTTTGATAGCCATCATGCTTCTTCGAAGCTACGCATATCACCTCCGAAAGCCTTCTCCTTATATTGCTGTTTTTTTGGTTCCCAAAGTTGTTTTGGTTTCTCAACAAGCTCAGGCTTTGAGAAATCACACTGATTTGAAAGTTGGAATGTATTGGGGAGACATGGGTGTTGACTTCTGGGATGGAGCTATATGGAAAGAAGAAATGGAGAAACATGAGGTGCTTGTTATGACTCCTGCAATA…
		Protein	MEEALMEIDDCYQEQIMPEADTLPFARSYQLEALDKAIRENTIVYLETGCGKTLIAIMLLRSYAYHLRKPSPYIAVFLVPKVVLVSQQAQALRNHTDLKVGMYWGDMGVDFWDGAIWKEEMEKHEVLVMTPAILLSCLRHSFIKLNMIKVLIMDECHHASGRHPYACIMTEFYHHQLRSGITELPRIFGMTASPIKSKAANSKSTLSKNIRELMTLMNSKVYTCVSDAVISKFIPTSTPKFQFYDENVISYALFAELADKLSNLKQQHELDVASSNFIKSTVDSAHKKIAKIHTHSIFCLEELGVWLALKAAESLSSIEIETFLWGNSGDQIVKDFCSSAILTLQSYIPSDPQWTIGDNMNSDMEKGLLTSKVCCLMDCLLEYRSFTEMRCIIFVERVI…
MsDCL2	MS.gene98998	CDS	ATGGAAGAAGCTCTGATGGAAATAGATGACTGTTATCAGAAGCAGATCGTGGCTGACACTCTTCCATTTGCTAGAAGCTATCAACTTGAAGCATTGGATAAAGCGATTCGTGAAAATACTATAGTGTACTTGGAGACTGGTTGTGGAAAGACTTTGATAGCCATCATGCTTCTTCGAAGCTACGCTTATCACCTCCGAAAGCCTTCTCCTTACATTGCTGTTTTTTTGGTTCCCAGAGTTGTTTTGGTTTCTCAGCAAGCTAAGGCTTTGAGAAATCACACTGATTTGAAAGTTGGAACGTATTCGGGAGAGATGCGTGTTGACTTATGGGATGGAGCTATATGGAAAGAAGAAATGGCGAAACATGAGGTGCTTGTTATGACTCCTGCAATATTGCTT…
		Protein	MEEALMEIDDCYQKQIVADTLPFARSYQLEALDKAIRENTIVYLETGCGKTLIAIMLLRSYAYHLRKPSPYIAVFLVPRVVLVSQQAKALRNHTDLKVGTYSGEMRVDLWDGAIWKEEMAKHEVLVMTPAILLSCLRHSFMKLKMIKVLIMDECHHASGRHPYACIMTEFYHHQLRSGITELPRIFGMTASPIKSKAANSKSTLSKNIRQLMTLMNSKVYTCVSDAVISKFIPTSTPKFQFFDENVISYALFEELANKLSSLKQQHELIVTNSNFIKSTVDSAHKKIARIYTHSMFCLDELGIWLALKAAESLSSIGIETFLWGNSGDQIVKDFCSSAILTLQRYLPSDPQWTIGDNMNSDMERGLLTSKVCCLMDCLLEYRSFTEMRCIVFVERVITA…
MsDCL3	MS.gene034906	CDS	ATGGAAGAAGCTCTGATGGAAATAGATGACTGTTATCAGGAGCAGATCATGCCTGAGGCTGATACTTTACCATTTGCTAGAAGCTATCAACTTGAAGCATTGGATAAAGCGATTCGCGAAAATACTATAGTGTACTTGGAGACTGGTTGTGGAAAGACATTGATAGCCATCATGCTTCTTCGAAGCTACGCTTATCACCTCCGAAAGCCTTCTCCTTACATTGCTGTTTTTTTGGTTCCCAAAGTTGTTTTGGTTTCTCAACAAGCTCAGGCTTTGAGAAATCACACTGATTTGAAAGTTGGAATGTATTGGGGAGACATGGGTGTTGACTTCTGGGATGGAGCTATATGGAAAGAAGAAATGGAGAAACATGAGGTGCTTGTTATGACTCCTGCAATA…
		Protein	MEEALMEIDDCYQEQIMPEADTLPFARSYQLEALDKAIRENTIVYLETGCGKTLIAIMLLRSYAYHLRKPSPYIAVFLVPKVVLVSQQAQALRNHTDLKVGMYWGDMGVDFWDGAIWKEEMEKHEVLVMTPAILLSCLRHSFIKLKMIKVLIMDECHHASGRHPYACIMTEFYHHQLRSGITELPRIFGMTASPIKSKAANSKSTLSKNIRELMTLMNSKVYTCVSDAVISKFIPTSTPKFQFYDENVISYALFAELADKLSNLKQQHELDVASSNFIKSTVDSAHKKIAKIHTHSIFCLEELGVWLALKAAESLSSIEIETFLWGNSGDQIVKDFCSSAILTLQSYIPSDPQWTIGDNMNSDMEKGLLTSKVCCLMDCLLEYRSFTEMRCIIFVERVI…
MsDCL4	MS.gene81710	CDS	ATGGAAGAAGCTCTGATGGAAATAGATGACTGTTATCAGGAGCAGATCATGCCTGAGGCTGATACTCTTCCATTTGCTAGAAGCTATCAACTTGAGGCATTGGATAAAGCGATTCGCGAAAATACTATAGTGTACTTGGAGACTGGTTGTGGAAAGACTTTGATAGCCATCATGCTTCTTCGAAGCTACGCATATCACCTCCGAAAGCCTTCTCCTTATATTGCTGTTTTTTTGGTTCCCAAAGTTGTTTTGGTTTCTCAACAAGCTCAGGCTTTGAGAAATCACACTGATTTGAAAGTTGGAATGTATTGGGGAGACATGGGTGTTGACTTCTGGGATGGAGCTATATGGAAAGAAGAAATGGAGAAACATGAGGTGCTTGTTATGACTCCTGCAATA…
		Protein	MEEALMEIDDCYQEQIMPEADTLPFARSYQLEALDKAIRENTIVYLETGCGKTLIAIMLLRSYAYHLRKPSPYIAVFLVPKVVLVSQQAQALRNHTDLKVGMYWGDMGVDFWDGAIWKEEMEKHEVLVMTPAILLSCLRHSFIKLNMIKVLIMDECHHASGRHPYACIMTEFYHHQLRSGITELPRIFGMTASPIKSKAANSKSTLSKNIRELMTLMNSKVYTCVSDAVISKFIPTSTPKFQFYDENVISYALFAELADKLSNLKQQHELDVASSNFIKSTVDSAHKKIAKIHTHSIFCLEELGVWLALKAAESLSSIEIETFLWGNSGDQIVKDFCSSAILTLQSYIPSDPQWTIGDNMNSDMEKGLLTSKVCCLMDCLLDYRSFTEMRCIIFVERVI…
MsDCL5	MS.gene034552	CDS	ATGGAAGAAGCTCTGATGGAAATAGATGACTGTTATCAGAAGCAGATCGTGGCTGACACTCTTCCATTTGCTAGAAGCTATCAACTTGAAGCATTGGATAAAGCGATTCGTGAAAATACTATAGTGTACTTGGAGACTGGTTGTGGAAAGACTTTGATAGCCATCATGCTTCTTCGAAGCTACGCTTATCACCTCCGAAAGCCTTCTCCTTACATTGCTGTTTTTTTGGTTCCCAGAGTTGTTTTGGTTTCTCAGCAAGCTAAGGCTTTGAGAAATCACACTGATTTGAAAGTTGGAACGTATTCGGGAGAGATGCGTGTTGACTTATGGGATGGAGCTATATGGAAAGAAGAAATGGCGAAACATGAGGTGCTTGTTATGACTCCTGCAATATTGCTT…
		Protein	MEEALMEIDDCYQKQIVADTLPFARSYQLEALDKAIRENTIVYLETGCGKTLIAIMLLRSYAYHLRKPSPYIAVFLVPRVVLVSQQAKALRNHTDLKVGTYSGEMRVDLWDGAIWKEEMAKHEVLVMTPAILLSCLRHSFMKLKMIKVLIMDECHHASGRHPYACIMTEFYHHQLRSGITELPRIFGMTASPIKSKAANSKSTLSKNIRQLMTLMNSKVYTCVSDAVISKFIPTSTPKFQFFDENVISYALFEELANKLSSLKQQHELIVTNSNFIKSTVDSAHKKIARIYTHSMFCLDELGIWLALKAAESLSSIGIETFLWGNSGDQIVKDFCSSAILTLQRYLPSDAQWTIGDNMNSDMERGLLTSKVCCLMDCLLEYRSFTEMRCIVFVERVITA…
MsDCL6	MS.gene40905	CDS	ATGGAAGAAGCTCTGATGGAAATAGATGACTGTTATCAGAAGCAGATCGTGGCTGACACTCTTCCATTTGCTAGAAGCTATCAACTTGAAGCATTGGATAAAGCGATTCGTGAAAATACTATAGTGTACTTGGAGACTGGTTGTGGAAAGACTTTGATAGCCATCATGCTTCTTCGAAGCTACGCTTATCACCTCCGAAAGCCTTCTCCTTACATTGCTGTTTTTTTGGTTCCCAGAGTTGTTTTGGTTTCTCAGCAAGCTAAGGCTTTGAGAAATCACACTGATTTGAAAGTTGGAACGTATTCGGGAGAGATGCGTGTTGACTTATGGGATGGAGCTATATGGAAAGAAGAAATGGCGAAACATGAGGTGCTTGTTATGACTCCTGCAATATTGCTT…
		Protein	MEEALMEIDDCYQKQIVADTLPFARSYQLEALDKAIRENTIVYLETGCGKTLIAIMLLRSYAYHLRKPSPYIAVFLVPRVVLVSQQAKALRNHTDLKVGTYSGEMRVDLWDGAIWKEEMAKHEVLVMTPAILLSCLRHSFMKLKMIKVLIMDECHHASGRHPYACIMTEFYHHQLRSGITELPRIFGMTASPIKSKAANSKSTLSKNIRQLMTLMNSKVYTCVSDAVISKFIPTSTPKFQFFDENVISYALFEELANKLSSLKQQHELIVTNSNFIKSTVDSAHKKIARIYTHSMFCLDELGIWLALKAAESLSSIGIETFLWGNSGDQIVKDFCSSAILTLQRYLPSDAQWTIGDNMNSDMERGLLTSKVCCLMDCLLEYRSFTEMRCIVFVERVITA…
MsDCL7	MS.gene034545	CDS	ATGGAAGAAGCTCTGATGGAAATAGATGACTGTTATCAGAAGCAGATCGTGGCTGACACTCTTCCATTTGCTAGAAGCTATCAACTTGAAGCATTGGATAAAGCGATTCGTGAAAATACTATAGTGTACTTGGAGACTGGTTGTGGAAAGACTTTGATAGCCATCATGCTTCTTCGAAGCTACGCTTATCACCTCCGAAAGCCTTCTCCTTACATTGCTGTTTTTTTGGTTCCCAGAGTTGTTTTGGTTTCTCAGCAAGCTAAGGCTTTGAGAAATCACACTGATTTGAAAGTTGGAACGTATTCGGGAGAGATGCGTGTTGACTTATGGGATGGAGCTATATGGAAAGAAGAAATGGCGAAACATGAGGTGCTTGTTATGACTCCTGCAATATTGCTT…
		Protein	MEEALMEIDDCYQKQIVADTLPFARSYQLEALDKAIRENTIVYLETGCGKTLIAIMLLRSYAYHLRKPSPYIAVFLVPRVVLVSQQAKALRNHTDLKVGTYSGEMRVDLWDGAIWKEEMAKHEVLVMTPAILLSCLRHSFMKLKMIKVLIMDECHHASGRHPYACIMTEFYHHQLRSGITELPRIFGMTASPIKSKAANSKSTLSKNIRQLMTLMNSKVYTCVSDAVISKFIPTSTPKFQFFDENVISYALFEELANKLSSLKQQHELIVTNSNFIKSTVDSAHKKIARIYTHSMFCLDELGIWLALKAAESLSSIGIETFLWGNSGDQIVKDFCSSAILTLQRYLPSDPQWTIGDNMNSDMERGLLTSKVCCLMDCLLEYRSFTEMRCIVFVERVITA…
MsDCL8	MS.gene72307	CDS	ATGGAAGAAGCTCTGATGGAAATAGATGACTGTTATCAGGAGCAGATCATGCCTGAGGCTGATACTCTTCCATTTGCTAGAAGCTATCAACTTGAGGCATTGGATAAAGCGATTCGCGAAAATACTATAGTGTACTTGGAGACTGGTTGTGGAAAGACTTTGATAGCCATCATGCTTCTTCGAAGCTACGCATATCACCTCCGAAAGCCTTCTCCTTATATTGCTGTTTTTTTGGTTCCCAAAGTTGTTTTGGTTTCTCAACAAGCTCAGGCTTTGAGAAATCACACTGATTTGAAAGTTGGAATGTATTGGGGAGACATGGGTGTTGACTTCTGGGATGGAGCTATATGGAAAGAAGAAATGGAGAAACATGAGGTGCTTGTTATGACTCCTGCAATA…
		Protein	MEEALMEIDDCYQEQIMPEADTLPFARSYQLEALDKAIRENTIVYLETGCGKTLIAIMLLRSYAYHLRKPSPYIAVFLVPKVVLVSQQAQALRNHTDLKVGMYWGDMGVDFWDGAIWKEEMEKHEVLVMTPAILLSCLRHSFIKLNMIKVLIMDECHHASGRHPYACIMTEFYHHQLRSGITELPRIFGMTASPIKSKAANSKSTLSKNIRELMTLMNSKVYTCVSDAVISKFIPTSTPKFQFYDENVISYALFAELADKLSNLKQQHELDVASSNFIKSTVDSAHKKIAKIHTHSIFCLEELGVWLALKAAESLSSIEIETFLWGNSGDQIVKDFCSSAILTLQSYIPSDPQWTIGDNMNSDMEKGLLTSKVCCLMDCLLEYRSFTEMRCIIFVERVI…
MsDCL9	MS.gene03053	CDS	ATGGAGGAAGCTCTGATGGAAATGGATGACTATGATGAGCAGCAGATCAAGCCTAATGCACTTCCATTTGCTAGAAGCTATCAGCTTGAAGCATTGGAAAAAGCGATCCGTGAAAATACCATAGTGTACTTGGAGACTGGTTCTGGAAAGACTTTGATAGCCATCATGCTTCTTCGAAGCTACGCTTATCACCTCCGAAAGCCTTCTCCTTACATTGCTGTGTTTTTGGTTCCCAAAGTTGTTTTGGTTTCTCAACAAGCTGAAGCTTTGAGAAATCACACTGATTTGAAAATTGGAATGTATTGGGGAGATATGGGTGTTGATTACTGGGATGGAGATCTATGGAAAGGAGAAATGGAGAAACATGAGGTGCTTGTGATGACTCCTGCTATACTGCTT…
		Protein	MEEALMEMDDYDEQQIKPNALPFARSYQLEALEKAIRENTIVYLETGSGKTLIAIMLLRSYAYHLRKPSPYIAVFLVPKVVLVSQQAEALRNHTDLKIGMYWGDMGVDYWDGDLWKGEMEKHEVLVMTPAILLSCLRHSFIKLSMIKVLIMDECHHAAGRHPYACIMTEFYHHQLRSGITELPRIFGMTASPIKSKAANSESTLSKSIRELMTLMHSKVYTCVCDAVISQFIPTSTPKFRFYRDNGISYTLFEELAKRLNELKQQHERYITSSDLTKSAVQSAHKKIARIFDASIFCLEELGIWLALKAAESLSSIEIETFIWGISGDKIVKKFSSSTMMTLQSCIPSDPRWTIGDNMNSNLEMGLLTSKVCCLIECLLEYGGLTEMRCIVFVERVIAA…
MsDCL10	MS.gene02118	CDS	ATGGAGGAAGCTCTGGTGGAAATGGATGACTTTGATGAGCAGCAGATCAAGCCTAATGCACTTCCATTTGCTAGAAACTATCAGCTTGAAGCATTGGAAAAAGCGATCCGTGAAAATACCATAGTGTACTTGGAGACTGGTTCTGGAAAGACTTTGATAGCCATCATGCTTCTTCGAAGCTACGCTTATCACCTCCGAAAGCCTTCTCCTAACATTGCTGTGTTTTTGGTTCCCAAAGTTGTTTTGGTTTCTCAACAAGCTGAAGCTTTGAGAAATCACACTGATTTGAAAATTGGAATGTATTGGGGAGATATGGGTGTTAATTACTGGGATGGAGATCTATGGAAAGGAGAAATGGAGAAACATGAGGTGCTTGTGATGACTCCTGCTATACTGCTT…
		Protein	MEEALVEMDDFDEQQIKPNALPFARNYQLEALEKAIRENTIVYLETGSGKTLIAIMLLRSYAYHLRKPSPNIAVFLVPKVVLVSQQAEALRNHTDLKIGMYWGDMGVNYWDGDLWKGEMEKHEVLVMTPAILLSCLRHNFIKLSMIKVLIMDECHHAAGKHPYACIMTEFYHHQLKSGITELPRIFGMTASPIKSKAANSESTLSKSIRELMTLMHSKVYTCVCDAVISQFIPTSTPKFRFYRDNGISYTLFKELAKRLNELKRQHEHYITSSDLTKSAVQSAHKKIARIFDASIFCLEELGIWLALKAAESLSSIEIETFIWGISGDQIVKKFSSATMMTLQSCLPSDPQWTIGDNMNSNLEMGLLTSKVCCLIECLLEYKGLTEMRCIVFVERVIAA…
MsDCL11	MS.gene02116	CDS	ATGATGTCTTTTGAAAACAACTTCAAACGGGTTTTTCTTATTCATCCGTATCTGGGTGGTGGTGGTTACCACCCATTTCATTGCTTTCAAAAGACTATGGAGGAAGCTCTGATGGAAATGGATGACTATGATGAGCAGCAGATCAAGCCTAATGCACTTCCATTTGCTAGAAGCTATCAGCTTGAAGCATTGGAAAAAGCGATCCGTGAAAATACCATAGTGTACTTGGAGACTGGTTCTGGAAAGACTTTGATAGCCATCATGCTTCTTCGAAGCTACGCTTATCACCTCCGAAAGCCTTCTCCTTACATTGCTGTGTTTTTGGTTCCCAAAGTTGTATTAGTTTCTCAACAAGCTAAAGCTTTGAGAAATCACACTGATTTGAAAATTGGAACGTAT…
		Protein	MMSFENNFKRVFLIHPYLGGGGYHPFHCFQKTMEEALMEMDDYDEQQIKPNALPFARSYQLEALEKAIRENTIVYLETGSGKTLIAIMLLRSYAYHLRKPSPYIAVFLVPKVVLVSQQAKALRNHTDLKIGTYWGDMGVDYWDGDVWKGEIEKHEVLVMTPAILLSCLRHSFIKLSMIKVLIMDECHHAAGRHPYACIMTEFYHHQLRSGITELPRIFGMTASPIKSKAANSESTLSKSIRELMTLMHSKVYTCVCDAVISQFIPTSTPKFRFYRDNGISYTLFEELAKRLNELKKQHERYITSSDLTKSAVQSAYKKIARIFDASIFCLEELGIWLALKAAESLSSIEIETFIWGISGDQIVKKFSSTTMMTLQSCIPSDPRWTIGDNMKFNLEMGLL…
MsDCL12	MS.gene74525	CDS	ATGGAGGAAGCTCTGATGGAAATGGATGACTATGATGAGCAGCAGATCAAGCCAAATGCACTTCCATTTGCTAGAAGCTATCAGCTTGAAGCATTGGAAAAAGCGATCCGTGAAAATACCATAGTGTACTTGGAGACTGGTTCTGGAAAGACTTTGATAGCCATCATGCTTCTTCGAAGCTACGCTTATCACCTCCGAAAGCCTTCTCCTTACATTGCTGTGTTTTTGGTTCCCAAAGTTGTATTAGTTTCTCAACAAGCTAAAGCTTTGAGAAATCACACTGATTTGAAAATTGGAACGTATTGGGGAGATATGGGTGTTGATTACTGGGATGGAGATGTATGGAAAGGAGAAATAGAGAAACATGAGGTGCTTGTGATGACTCCTGCTATACTGCTT…
		Protein	MEEALMEMDDYDEQQIKPNALPFARSYQLEALEKAIRENTIVYLETGSGKTLIAIMLLRSYAYHLRKPSPYIAVFLVPKVVLVSQQAKALRNHTDLKIGTYWGDMGVDYWDGDVWKGEIEKHEVLVMTPAILLSCLRHSFIKLSMIKVLIMDECHHAAGRHPYACIMTEFYHHQLRSGITELPRIFGMTASPIKSKAANSESTLSKSIRELMTLMHSKVYTCVCDAVISQFIPTSTPKFRFYRDNGISYTLFEELAKRLNELKKQHERYITSSDLTKSAVQSAYKKIARIFDASIFCLEELGIWLALKAAESLSSIEIETFIWGISGDQIVKKFSSTTMMTLQSCIPSDPRWTIGDNMKFNLEMGLLTSKVCCLIECLLEYKGLTEMRCIVFVERVIAA…
MsDCL13	MS.gene003324	CDS	ATGGAGGAAGCTCTGGTGGAAATGGATGACTTTGATGAGCAGCAGATCAAGCCTAATGCACTTCCATTTGCTAGAAACTATCAGCTTGAAGCATTGGAAAAAGCGATCCGTGAAAATACCATAGTGTACTTGGAGACTGGTTCTGGAAAGACTTTGATAGCCATCATGCTTCTTCGAAGCTACGCTTATCACCTCCGAAAGCCTTCTCCTAACATTGCTGTGTTTTTGGTTCCCAAAGTTGTTTTGGTTTCTCAACAAGCTGAAGCTTTGAGAAATCACACTGATTTGAAAATTGGAATGTATTGGGGAGATATGGGTGTTAATTACTGGGATGGAGATCTATGGAAAGGAGAAATGGAGAAACATGAGGTGCTTGTGATGACTCCTGCTATACTGCTT…
		Protein	MEEALVEMDDFDEQQIKPNALPFARNYQLEALEKAIRENTIVYLETGSGKTLIAIMLLRSYAYHLRKPSPNIAVFLVPKVVLVSQQAEALRNHTDLKIGMYWGDMGVNYWDGDLWKGEMEKHEVLVMTPAILLSCLRHNFIKLSMIKVLIMDECHHAAGKHPYACIMTEFYHHQLKSGITELPRIFGMTASPIKSKAANSESTLSKSIRELMTLMHSKVYTCVCDAVISQFIPTSTPKFRFYRDNGISYTLFEELAKRLNELKRQHERYITSSDLTKSAVQSAHKKIARIFDASIFCLEELGIWLALKAAESLSSIEIETFIWGISGDQIVKKFSSATMMTLQSCLPSDPQWTIGDNMNSNLEMGLLTSKVCCLIECLLEYKGLTEMRCIVFVERVIAA…
MsDCL14	MS.gene003322	CDS	ATGGAGGAAGCTCTGATGGAAATGGATGACTATGATGAGCAGCAGATCAAGCCAAATGCACTTCCATTTGCTAGAAGCTATCAGCTTGAAGCATTGGAAAAAGCGATCCGTGAAAATACCATAGTGTACTTGGAGACTGGTTCTGGAAAGACTTTGATAGCCATCATGCTTCTTCGAAGCTACGCTTATCACCTCCGAAAGCCTTCTCCTTACATTGCTGTGTTTTTGGTTCCCAAAGTTGTATTAGTTTCTCAACAAGCTAAAGCTTTGAGAAATCACACTGATTTGAAAATTGGAACGTATTGGGGAGATATGGGTGTTGATTACTGGGATGGAGATGTATGGAAAGGAGAAATAGAGAAACATGAGGTGCTTGTGATGACTCCTGCTATACTGCTT…
		Protein	MEEALMEMDDYDEQQIKPNALPFARSYQLEALEKAIRENTIVYLETGSGKTLIAIMLLRSYAYHLRKPSPYIAVFLVPKVVLVSQQAKALRNHTDLKIGTYWGDMGVDYWDGDVWKGEIEKHEVLVMTPAILLSCLRHSFIKLSMIKVLIMDECHHAAGRHPYACIMTEFYHHQLRSGITELPRIFGMTASPIKSKAANSESTLSKSIRELMTLMHSKVYTCVCDAVISQFIPTSTPKFRFYRDNGISYTLFEELAKRLNELKKQHERYITSSDLTKSAVQSAYKKIARIFDASIFCLEELGIWLALKAAESLSSIEIETFIWGISGDQIVKKFSSTTMMTLQSCIPSDPRWTIGDNMKFNLEMGLLTSKVCCLIECLLEYKGLTEMRCIVFVERVIAA…
MsDCL15	MS.gene32745	CDS	ATGGATTTATCAAACGATAACATGGATACATCTGGCGACAATGATGATCAAAATCAAACTAAAAATCTCAAGAGAAAATTCGATCACTTGTATGCAAAACCCGATGTTGAACAAGATTCTCCATCTCAAGAAGAAACCCTCATTGCCAACTTGGTTCCTAGAAGGGATCAGTTGGAGGCATTTGAAGTTGCAAAAAAGAGGAATACAATTGCAATTATGGATACAGGTTCAGGAAAAACATTGATTGCTATACTGCTTATCAAGGAGACTGGTCAAGCTATTAGGTCTAGTGGTGTCAAAAAATTGATTGTTTTCTTAGCTCCCACTGTTCACCTTGTGAATCAGCAATACAAGAATATAAAACGGAACACAGATTTACAAGTTGAGGAATACTATGGG…
		Protein	MDLSNDNMDTSGDNDDQNQTKNLKRKFDHLYAKPDVEQDSPSQEETLIANLVPRRDQLEAFEVAKKRNTIAIMDTGSGKTLIAILLIKETGQAIRSSGVKKLIVFLAPTVHLVNQQYKNIKRNTDLQVEEYYGSKGVDTWNLKSWQKEISDNDVMVMTPQILLDAFRKAFLSIEMICLMVIDECHWASGNHPYAKIMAEFYHQANEKPKIFGMTASPVGKRGVSSTLVCEGQISDLENILDSQSYVVKDRTEMDVYIPSAKESCRFYDPARFHALSLKPKIEASWSKCDVLLSEFQSDYKDMDQKFKALHQRMSNELAKILYCLEDLGLLCAYEAAKFCQKKFSKINGECEVYRKANFHCVTIIEEVIKIIEESLHLADEMILDVEFDCSKAVDMGYIS…
MsDCL16	MS.gene014951	CDS	ATGGATTCAATCATGGATTCATCAAACGACAATGATGATCAAAATCAAACTAAAAATCTCAAGAGAAAATTCGATCACTTGTATGCAAAACCCAATGTTGAACAAGATTCTCCATCTCAAGAAGAAACCCTCATTGCCAACTTGGTTCCTAGAAGGGATCAGTTGGAGGCATTTGAAGTTGCAAAAAAGAGGAATACAATTGCAATTATGGATACAGGTTCAGGAAAAACATTGATTGCTATACTGCTTATCAAGGAGACTGGTCAAGCTATTAGGTCTAGTGGTGTCAAAAAATTGATTGTTTTCTTAGCTCCCACTGTTCACCTTGTGAATCAGCAATACAAGAATATAAAACTGAACACAGATTTACAAGTTGAGGAATACTATGGGTCCAAAGGA…
		Protein	MDSIMDSSNDNDDQNQTKNLKRKFDHLYAKPNVEQDSPSQEETLIANLVPRRDQLEAFEVAKKRNTIAIMDTGSGKTLIAILLIKETGQAIRSSGVKKLIVFLAPTVHLVNQQYKNIKLNTDLQVEEYYGSKGVDTWNLKSWQKEISDNDVMVMTPQILLDAFRKAFLSIEMICLMVIDECHWASGNHPYAKIMAEFYHQANEKPKIFGMTASPVGKRGVSSTLVCEGQISDLENILDSQSYVVKDRTEMDVYIPSAKESCRFYDPARFHALSLKPKIEALWSKCDALLSEFQSDYKDMDQKFRALHQRMSNELAKILYCLEDLGLLCAYEAAKFCQKKFSKINGECEVYRKANFQCVTIIEEVIKIIEESLHLADEMILDVEFDCSKAVDMGYISPKL…
MsDCL17	MS.gene02694	CDS	ATGGATTCAATCATGGATTCATCAAACGACAATGATGATCAAAATCAAACTAAAAATCTCAAGAGAAAATTCGATCACTTGTATGCAAAACCCAATGTTGAACAAGATTCTCCATCTCAAGAAGAAACCCTCATTGCCAACTTGGTTCCTAGAAGGGATCAGTTGGAGGCATTTGAAGTTGCAAAAAAGAGGAATACAATTGCAATTATGGATACAGGTTCAGGAAAAACATTGATTGCTATACTGCTTATCAAGGAGACTGGTCAAGCTATTAGGTCTAGTGGTGTCAAAAAATTGATTGTTTTCTTAGCTCCCACTGTTCACCTTGTGAATCAGCAATACAAGAATATAAAACTGAACACAGATTTACAAGTTGAGGAATACTATGGGTCCAAAGGA…
		Protein	MDSIMDSSNDNDDQNQTKNLKRKFDHLYAKPNVEQDSPSQEETLIANLVPRRDQLEAFEVAKKRNTIAIMDTGSGKTLIAILLIKETGQAIRSSGVKKLIVFLAPTVHLVNQQYKNIKLNTDLQVEEYYGSKGVDTWNLKSWQKEISDNDVMVMTPQILLDAFRKAFLSIEMICLMVIDECHWASGNHPYAKIMAEFYHQANEKPKIFGMTASPVGKRGVSSTLVCEGQISDLENILDSQSYVVKDRTEMDVYIPSAKESCRFYDPARFHALSLKPKIEALWSKCDVLLSEFQSDYKDMDQKFRALHQRMSNELAKILYCLEDLGLLCAYEAAKFCQKKFSKINGECEVYRKANFQCVTIIEEVIKIIEESLHLADEMILDVEFDCSKAVDMGYISPKL…
MsDCL18	MS.gene42647	CDS	ATGGATTCAATCATGGATTCATCAAACGACAATGATGATCAAAATCAAACTAAAAATCTCAAGAGAAAATTCGATCACTTGTATGCAAAACCCAATGTTGAACAAGATTCTCCATCTCAAGAAGAAACCCTCATTGCCAACTTGGTTCCTAGAAGGGATCAGTTGGAGGCATTTGAAGTTGCAAAAAAGAGGAATACAATTGCAATTATGGATACAGGTTCAGGAAAAACATTGATTGCTATACTGCTTATCAAGGAGACTGGTCAAGCTATTAGGTCTAGTGGTGTCAAAAAATTGATTGTTTTCTTAGCTCCCACTGTTCACCTTGTGAATCAGCAATACAAGAATATAAAACTGAACACAGATTTACAAGTTGAGGAATACTATGGGTCCAAAGGA…
		Protein	MDSIMDSSNDNDDQNQTKNLKRKFDHLYAKPNVEQDSPSQEETLIANLVPRRDQLEAFEVAKKRNTIAIMDTGSGKTLIAILLIKETGQAIRSSGVKKLIVFLAPTVHLVNQQYKNIKLNTDLQVEEYYGSKGVDTWNLKSWQKEISDNDVMVMTPQILLDAFRKAFLSIEMICLMVIDECHWASGNHPYAKIMAEFYHQANEKPKIFGMTASPVGKRGVSSTLVCEGQISDLENILDSQSYVVKDRTEMDVYIPSAKESCRFYDPARFHALSLKPKIEALWSKCDVLLSEFQSDYKDMDQKFRALHQRMSNELAKILYCLEDLGLLCAYEAAKFCQKKFSKINGECEVYRKANFQCVTIIEEVIKIIEESLHLADEMILDVEFDCSKAVDMGYISPKL…
MsDCL19	MS.gene025847	CDS	ATGGAGGATGATGCCGATGCTGCTGCTGCCGCTGCCGCGAATAACAACAATAGGGTTTCTTCGTCAAATCCTTACTGGCTGGATGCCTGTGAGGATATTTCTATATCTTGTGATGATTTTATTGATTTTGATGTTTCTAATGATTCTGACCAACAACCTAACAACAACCAAGATTTTTTTGGTGGTATTGATCGAATCTTTGACAGCATCAAAAACGGCGCTGGTCTCCCTGATCATCATCCTCCTCCTCCTCCTCCTCCTCCTGCTGATGATGGGAATCAACTACTTTCTGCTCATCTTCAACTAGAAGAACAACACCAACAGGTAGAAGAAGAAGATGAACAAGAAAGGTTCAACAAAAGGGCTCGCCTCACCGAAGGAGAAAGGAGAATCAATCAT…
		Protein	MEDDADAAAAAAANNNNRVSSSNPYWLDACEDISISCDDFIDFDVSNDSDQQPNNNQDFFGGIDRIFDSIKNGAGLPDHHPPPPPPPPADDGNQLLSAHLQLEEQHQQVEEEDEQERFNKRARLTEGERRINHQPNNKDRYERCSNNNRKRPRNNNNNNNNHSFKRDVKGYWERDKSSNDLVFRSGTWEPNLHTPQHKMDIDNPIKQEKPKETVPVPEEKARQYQLDVLEQAKTSNTIAFLETGAGKTLIAVLLIKSIHETLHLQNKKMLAVFLVPKVPLVYQQAEVIRERTGYQVGHYCGEMGQDFWDARRWQREFDTKHVLVMTAQILLNILRHSIIKMEAINLLILDECHHAVKKHPYSLVMSEFYHTTPKEKRPSVFGMTASPVNLKGVSSQVDC…
MsDCL20	MS.gene024380	CDS	ATGGAGGATGATGCCAATGCTGCTGCTGCCGCTGCCGCTGCCGCTGCCGCGAATAACAACAATAGGGTTTCTTCGTCAAATCCTTACTGGCTGGATGCCTGTGAGGATATTTCTATATCTTGTGATGATTTTATTGATTTTGATGTTTCTAATGATTCTGACCAACAACCTAACAACAACCAAGATTTTTTTGGTGGTATTGATCGAATCTTTGACAGCATCAAAAACGGCGCTGGTCTCCCTGATCATCATCCTCCTCCTCCTCCTCCTCCTCCTGCTTCTGCTCCTGCTGATGATGGGAATCAACTACTTTCTGCTCATCTTCAACTAGAAGAACAACACCAACAGGTAGAAGAAGAAGATGAACAAGAAAGGTTCAACAAAAGGGCTCGCCTCACC…
		Protein	MEDDANAAAAAAAAAAANNNNRVSSSNPYWLDACEDISISCDDFIDFDVSNDSDQQPNNNQDFFGGIDRIFDSIKNGAGLPDHHPPPPPPPPASAPADDGNQLLSAHLQLEEQHQQVEEEDEQERFNKRARLTEGERRINHQPNNKDRYERCSNNNRKRPRNNNNNNNNHSFKRDVKGYWERDKSSNDLVFRSGTWEPNLHTPQHKMDIDNPIKQEKPKETVPVPEEKARQYQLDVLEQAKTSNTIAFLETGAGKTLIAVLLIKSIHETLHLQNKKMLAVFLVPKVPLVYQQAEVIRERTGYQVGHYCGEMGQDFWDARRWQREFDTKHVLVMTAQILLNILRHSIIKMEAINLLILDECHHAVKKHPYSLVMSEFYHTTPKEKRPSVFGMTASPVNLK…
MsDCL21	MS.gene22757	CDS	ATGGAGGATGATGCCGATGCTGCTGCTGCCGCTGCCGCTGCCGCGAATAACAACAATAGGGTTTCTTCGTCAAATCCTTACTGGCTGGACGCCTGTGAGGATATTTCTATATCTTGTGATGATTTTATTGATTTTGATGTTTCTAATGATTCTGACCAACAACCTAACAACAACCAAGATTTTTTTGGTGGTATTGATCGAATCTTTGACAGCATCAAAAACGGCGCTGGTCTCCCTGATCATCATCCTCCTCCTCCTCCTCCTCCTCCTCCTCCTGCTTCTGCTCCTGCTGATGATGGGAATCAACTACTTTCTGCTCATCTTCAACTAGAAGAACAACACCAACAGGTAGAAGAAGAAGATGAACAAGAAAGGTTCAACAAAAGGGCTCGCCTCACC…
		Protein	MEDDADAAAAAAAAANNNNRVSSSNPYWLDACEDISISCDDFIDFDVSNDSDQQPNNNQDFFGGIDRIFDSIKNGAGLPDHHPPPPPPPPPPASAPADDGNQLLSAHLQLEEQHQQVEEEDEQERFNKRARLTEGERRINHQPNNKDRYERCSNNNRKRPRNNNNNNNHSFKRDVKGYWERDKSSNDLVFRSGTWEPNLHTPQHKMDIDNPIKQEKPKETVPVPEEKARQYQLDVLEQAKTSNTIAFLETGAGKTLIAVLLIKSIHETLHLQNKKMLAVFLVPKVPLVYQQAEVIRERTGYQVGHYCGEMGQDFWDARRWQREFDTKHVLVMTAQILLNILRHSIIKMEAINLLILDECHHAVKKHPYSLVMSEFYHTTPKEKRPSVFGMTASPVNLKG…
MsDCL22	MS.gene050704	CDS	ATGGAGGATGATGCCAATGCTGCTGCTGCCGCTGCCGCTGCCGCGAATAACAACAATAGGGTTTCTTCGTCAAATCCTTACTGGCTGGATGCCTGTGAGGATATTTCTATATCTTGTGATGATTTTATTGATTTTGATGTTTCTAATGATTCTGACCAACAACCTAACAACAACCAAGATTTTTTTGGTGGTATTGATCGAATCTTTGACAGCATCAAAAACGGCGCTGGTCTCCCTGATCATCATCCTCCTCCTCCTGCTTCTGCTCCTGCTGATGATGGGAATCAACTACTTTCTGCTCATCTTCAACTAGAAGAACAACACCAACAGGTAGAAGAAGAAGATGAACAAGAAAGGTTCAACAAAAGGGCTCGCCTTATCGAAGGAGAAAGGAGAATC…
		Protein	MEDDANAAAAAAAAANNNNRVSSSNPYWLDACEDISISCDDFIDFDVSNDSDQQPNNNQDFFGGIDRIFDSIKNGAGLPDHHPPPPASAPADDGNQLLSAHLQLEEQHQQVEEEDEQERFNKRARLIEGERRINHQPNNKDRYERCSNNNRKRPRNNNNNNNHSFKRDVKGYWERDKSSNDLVFRSGTWEPNLHTPQHKMDIDNPIKQEKPKETVPVPEEKARQYQLDVLEQAKTSNTIAFLETGAGKTLIAVLLIKSIHETLHLQNKKMLAVFLVPKVPLVYQQAEVIRERTGYQVGHYCGEMGQDFWDARRWQREFDTKHVLVMTAQILLNILRHSIIKMEAINLLILDECHHAVKKHPYSLVMSEFYHTTPKEKRPSVFGMTASPVNLKGVSSQVD…
MsDCL23	MS.gene58755	CDS	ATGCCGTACGGTGAATCCTCCACCGCTGCTTCCGTTCAGTTTCCGCCGGAGACCTCCGATCATGAAAAAACTCCTTCCCTTGACGTTGAGTCTTCTCTAGTCAAAAAAGATCCCACCAAAATTGCTAGAAAGTATCAATTGGATTTATGCAAAAAAGCTATGGAGGAAAATATTATTGTTTATTTGGGAACAGGATGTGGGAAGACACACATTGCTGTGTTGCTCATGCACGAGATGAGGCATTTGATCAAGAAGCCGAACAAGGATGTATGCGTCTTTCTTGCACCTACCGTTGCTCTAGTTCATCAGCAAGCAAAGGTGATATCTGACTCTACTGATTTTGAAGTTGGAACTTACTGTGGAAGTTCCAAGGGCACAAAATCTCGTCAACATTGGGAG…
		Protein	MPYGESSTAASVQFPPETSDHEKTPSLDVESSLVKKDPTKIARKYQLDLCKKAMEENIIVYLGTGCGKTHIAVLLMHEMRHLIKKPNKDVCVFLAPTVALVHQQAKVISDSTDFEVGTYCGSSKGTKSRQHWEEEIEQNEVLVMTPEILVHKLSHCFIKMEMIALLIFDECHHAQVKSSHSYAEIMKVFYKNNSTKVPRIFGMTASPVVGKGASTEANLPKSINSLEQMLDAKVYSVDDEALQSFVTSPAVRIYRYSSTASMETSLYCEIEEIKCQFIKTLGRSIEDHQKRMSSKKLLNRVHENVVFSLRSLGIWGALQATRILLSGDHSERHALVGAEGISSDESVRDKYLAKAAELFTSKSMTGDSVSDPSSLEILKEPFFSAKLLRLIGILTSFRL…
MsDCL24	MS.gene007786	CDS	ATGAGGGAAGCTCTGATGGAAATGGATGACTATGATGAGCAGCAGATCATGCCTAATACACTTCCATTTGCTAGAAGCTTGAAAGCATTGGAAAAAGCGATCCGTGAAAATACCATAGTGTACTTGGAGACTGGTTCTGGAAAGACTTTGATAGCCATCATGCTTCTTCGAAGCTATGCTTATCACCTCCGAAAGCCTTCTCCTTACATTGCTGTGTTTTTGGTCCCCAAAGTTGTTTTGGTTTCTCAACAAGCTAAAGCTTTGAGAAATCACACTGATTTGAAAATTGGAATGTATTGGGGAGATATGGATGTTGACGACTGGGATAAAGATGTATGGAAAGGAGAAATGGAGAAACATGAGGTGCTTGTGATGACTCATGATATACTGCTTCGTTGC…
		Protein	MREALMEMDDYDEQQIMPNTLPFARSLKALEKAIRENTIVYLETGSGKTLIAIMLLRSYAYHLRKPSPYIAVFLVPKVVLVSQQAKALRNHTDLKIGMYWGDMDVDDWDKDVWKGEMEKHEVLVMTHDILLRCLRRGFIKLSMIKVLIIDECHHAAGRHPYACIMTEFYHHQLRSGITELPRIFGMTASPIKSKAANSESTLSKSIRKLMTLMHSKVYTCVCDAVISQFIPTSTPKFLFYRDNGISYTLFEELAKRLNELKQQHERYITSSDLTKSAVQSAYKKIARIFDALIFCLEELGIWLALKAAESLSSIEIETFLWGISGDQIVKKFSSATMMTLQSCLPSNPQWTIGDNMNSNLEMGLLTSKVWCLIECLLEYRGLTEMRCIVFVERVIAAIV…
MsDCL25	MS.gene041424	CDS	ATGCCGTACGGTGAATCCTCCACCGCTGCTTCCGTTCAGTTTCCGCCGGAGACCTCTGATCATGAAAAAACTCCTTCCCTTGACGTTGAGTCTTCTCTAGTCAAAAAAGATCCCACCAAAATTGCTAGAAAGTATCAATTGGATTTATGCAAAAAAGCTATGGAGGAAAATATTATTGTTTATTTGGGAACAGGATGTGGGAAGACACACATTGCTGTGTTGCTCATGCACGAGATGAGGCATTTGATCAAGAAGCCGAACAAGGATGTATGCGTCTTTCTTGCACCTACCGTTGCTCTAGTTCATCAGCAAGCAAAGGTGATATCTGACTCTACTGATTTTGAAGTTGGAACTTACTGTGGAAGTTCCAAGGGCACAAAATCTCATCAACGTTGGGAG…
		Protein	MPYGESSTAASVQFPPETSDHEKTPSLDVESSLVKKDPTKIARKYQLDLCKKAMEENIIVYLGTGCGKTHIAVLLMHEMRHLIKKPNKDVCVFLAPTVALVHQQAKVISDSTDFEVGTYCGSSKGTKSHQRWEEEIEQNEVLVMTPQILLHNLSHCFIKMEMIALLIFDECHHAQVKSSHSYAEIMKVFYKNNSTKVPRIFGMTASPVVGKGASTEANLPKSINSLEQMLDAKVYSVDDEALQSFVTSPAVRIYRYSSTASMETSLYCEIEEIKCQFIETLGRSIEDHQKRMSTKKLLNRVHENVVFSLRSLGIWGALQATRILVSGDHSERHALVGAEGISSDESVCDKYLAKAAELFTSKSMTGDSVSDLSSLEILKEPFFSAKLLRLIGILTSFRL…
MsDCL26	MS.gene93075	CDS	ATGGAAGAAGCTCTGATGGATATAGATGACTGTTATCAGGAGAAGATCACGCCTGATACTCTTCCATTTGCTAGAAGCTACCAACTTGAAGCATTGGATAAAGCGATCCGCGAAAATACTATAGTTTACTTAGAGACTGGTTGTGGAAAGACTTTGATAGCCATCATGCTTCTTCGAAGCTACGCTTATCACCTTCGAAAGCCTTCTCCTTACATTGCTGTTTTTTTGGTTCCCAAAGTTGTTTTGGTTTCTCAACAAGCTCAGGCTTTGAGAAATCACACTGATTTGAAAGTTGGAATGTATTGGGGAGACATGGGTGTTGACTTCTGGGATGGAGCTATATGGAAAGAACAAATGGAGAAACATGAAGTGCTTGTTATGACTCCTGCAATATTGCTT…
		Protein	MEEALMDIDDCYQEKITPDTLPFARSYQLEALDKAIRENTIVYLETGCGKTLIAIMLLRSYAYHLRKPSPYIAVFLVPKVVLVSQQAQALRNHTDLKVGMYWGDMGVDFWDGAIWKEQMEKHEVLVMTPAILLSCLRHSFIKLKMIKVLIMDECHHAAGRHPYACIMTEFYHHQLRSGITELPRIFGMTASPIKSKAANSKSTLSKNIRELMTLMNSKVYTCVCDAVISKFIPTSTPKFQSYNENVISYALFAKLANKLSSLKQQHELYVTSSNFTKAAVDSAHKKIARIYTHSVFCLEELGVWLALKAAESLSSIEIETWTLQISLGNSGDQIVKDFCSSTILTLQSYIPSDPQWTIGDNMNSDMERGLLTSKVCCLMDCLLEYRNFTEMRCIVFVER…
MsDCL27	MS.gene056475	CDS	ATGGAAGAAGCTCTGATGGATATAGATGAATGTTATCAGGAGAAGATCACGCCTGATACTCTTCCATTTGCTAGAAGCTACCAACTTGAAGCATTGGATAAAGCGATCCGCGAAAATACTATAGTTTACTTAGAGACTGGTTGTGGAAAGACTTTGATAGCCATCATGCTTCTTCGAAGCTACGCTTATCACCTTCGAAAGCCTTCTCCTTACATTGCTGTTTTTTTGGTTCCCAAAGTTGTTTTGGTTTCTCAACAAGCTCAGGCTTTGAGAAATCACACTGATTTGAAAGTTGGAATGTATTGGGGAGACATGGGTGTTGACTTCTGGGATGGAGCTATATGGAAAGAACAAATGGAGAAACATGAAGTGCTTGTTATGACTCCTGCAATATTGCTT…
		Protein	MEEALMDIDECYQEKITPDTLPFARSYQLEALDKAIRENTIVYLETGCGKTLIAIMLLRSYAYHLRKPSPYIAVFLVPKVVLVSQQAQALRNHTDLKVGMYWGDMGVDFWDGAIWKEQMEKHEVLVMTPAILLSCLRHSFIKLKMIKVLIMDECHHAAGRHPYACIMTEFYHHQLRSGITELPRIFGMTASPIKSKAANSKSTLSKNIRELMTLMNSKVYTCVSDAVISKFIPTSTPKFQSYNENVISYALFAKLANKLSSLKQQHELYVTSSNFTKAAVDSAHKKIARIYTHSVFCLEELGVWLALKAAESLSSIEIETWTLQISLGNSGDQIVKDFCSSTILTLQSYIPSDPQWTIGVNSDMERGLLTSKVCCLMDCLLEYRNFTEMRCIVFVERVI…
MsDCL28	MS.gene036633	CDS	ATGCCGTACGGTGAATCCTCCACCGCTGCTTCCGTTCAGTTTCCGCCGGAGACCTCCGATCATGAAAAAACTCCTTCCCTTGACGTTGAGTCTTCTCTAGTCAAAAAAGATCCCACCAAAATTGCTAGAAAGTATCAATTGGATTTATGCAAAAAAGCTATGGAGGAAAATATTATTGTTTATTTGGGAACAGGATGTGGGAAGACACACATTGCTGTGTTGCTCATGCACGAGATGAGGCATTTGATCAAGAAGCCGAACAAGGATGTATGCGTCTTTCTTGCACCTACCGTTGCTCTAGTTCATCAGCAAGCAAAGGTGATATCTGACTCTACTGATTTTGAAGTTGGAACTTACTGTGGAAGTTCCAAGGGCACAAAATCTCGTCAACATTGGGAG…
		Protein	MPYGESSTAASVQFPPETSDHEKTPSLDVESSLVKKDPTKIARKYQLDLCKKAMEENIIVYLGTGCGKTHIAVLLMHEMRHLIKKPNKDVCVFLAPTVALVHQQAKVISDSTDFEVGTYCGSSKGTKSRQHWEEEIEQNEVLVMTPEILVHKLSHCFIKMEMIALLIFDECHHAQVKSSHSYAEIMKVFYKNNSTKVPRIFGMTASPVVGKGASTEANLPKSINSLEQMLDAKVYSVDDEALQSFVTSPAVRIYRYSSTASMETSLYCEIEEIKCQFIKTLGRSIEDHQKRMSSKKLLNRVHENVVFSLRSLGIWGALQATRILLSGDHSERHALVGAEGISSDESVRDKYLAKAAELFTSKSMTGDSVSDPSSLEILKEPFFSAKLLRLIGILTSFRL…
MsDCL29	MS.gene97963	CDS	ATGGAAGAAGCTCTGATGGATATAGATGACTGTTATCAGGAGAAGATCACGCCTGATACTCTTCCATTTGCTAGAAGCTACCAACTTGAAGCATTGGATAAAGCGATCCGCGAAAATACTATAGTTTACTTAGAGACTGGTTGTGGAAAGACTTTGATAGCCATCATGCTTCTTCGAAGCTACGCTTATCACCTTCGAAAGCCTTCTCCTTACATTGCTGTTTTTTTGGTTCCCAAAGTTGTTTTAGTTTCTCAACAAGCTCAGGCTTTGAGAAATCACACTGATTTGAAAGTTGGAATGTATTGGGGAGACATGGGTGTTGACTTCTGGGATGGAGCTATATGGAAAGAACAAATGGAGAAACATGAAGTGCTTGTTATGACTCCTGCAATATTGCTT…
		Protein	MEEALMDIDDCYQEKITPDTLPFARSYQLEALDKAIRENTIVYLETGCGKTLIAIMLLRSYAYHLRKPSPYIAVFLVPKVVLVSQQAQALRNHTDLKVGMYWGDMGVDFWDGAIWKEQMEKHEVLVMTPAILLSCLRHSFIKLKMIKVLIMDECHHAAGRHPYACIMTEFYHHQLRSGITELPRIFGMTASPIKSKAANSKSTLSKNIRELMTLMNSKVYTCVSDAVISKFIPTSTPKFQSYNENVISYALFAKLANKLSSLKQQHELYVTSSNFTKAAVDSAHKKIARIYTHSVFCLEELGVWLALKAAESLSSIEIETWTLQISLGNSGDQIVKDFCSSTILTLQSYIPSDPQWTIGDNMNSDMERGLLTSKVCCLMDCLLEYRNFTEMRCIVFVER…
MsDCL30	MS.gene38937	CDS	ATGAGGGAAGCTCTGATGGAAATGGATGACTATGATGAGCAGCAGATCATGCCTAATACACTTCCATTTGCTAGAAGCTATCAGCTTGAAGCATTGGAAAAAGCGATCCGTGAAAATACCATAGTGTACTTGGAGACTGGTTCTGGAAAGACTTTGATAGCCATCATGCTTCTTCGAAGCTATGCTTATCACCTCCGAAAGCCTTCTCCTTACATTGCTGTGTTTTTGGTCCCCAAAGTTGTTTTGGTTTCTCAACAAGCTAAAGCTTTGAGAAATCACACTGATTTGAAAATTGGAATGTATTGGGGAGATATGGATGTTGACGACTGGGATAAAGATGTATGGAAAGGAGAAATGGAGAAACATGAGGTGCTTGTGATGACTCATGATATACTGCTT…
		Protein	MREALMEMDDYDEQQIMPNTLPFARSYQLEALEKAIRENTIVYLETGSGKTLIAIMLLRSYAYHLRKPSPYIAVFLVPKVVLVSQQAKALRNHTDLKIGMYWGDMDVDDWDKDVWKGEMEKHEVLVMTHDILLRCLRRGFIKLSMIKVLIIDECHHAAGRHPYACIMTEFYHHQLRSGITELPRIFGMTASPIKSKAANSESTLSKSIRKLMTLMHSKVYTCVCDAVISQFIPTSTPKFRFYRDNGISYTLFEELAKRLNELKQQHERYITSSDLTKSAVQSAYKKIARIFDASIFCLEELGIWLALKAAESLSSIEIETFLWGISGDQIVKKFSSATMMTLQSCLPSNPRWTIGDDMNSNLEMGLLTSKVWCLIECLLEYRGLTEMRCIVFVERVIAA…
MsDCL31	MS.gene57755	CDS	GCTACCCGTATTCTTTTGAGCGGTGATCATTCTGAGAGGCATGCATTAGTTGGGGCAGAAGGAATTTCAAGCGATGAGTCTGTACGTGATAAATATCTTGCAAAGGCTGCTGAACTATTTACTTCCAAATCCATGACAGGTGACAGCGTATCTGATCCATCTTCTTTGGAAATATTAAAAGAGCCCTTTTTCTCTGCAAAGCTACTACGCCTCATTGGGATACTGACCAGTTTCAGGTTGCAGCAGAACATGAAGTGTATAATTTTTGTCAACAGAATTGTGACTGCAAGATCTCTGTCATTCATACTACAGAAGCTCGAGCTTCTAAGGCAATGGAAGAGCGGTTTTCTTGTAGGAGTCCATTCTGGAGCTAAGATTATGTCACGGAAGACCATGAAT…
		Protein	ATRILLSGDHSERHALVGAEGISSDESVRDKYLAKAAELFTSKSMTGDSVSDPSSLEILKEPFFSAKLLRLIGILTSFRLQQNMKCIIFVNRIVTARSLSFILQKLELLRQWKSGFLVGVHSGAKIMSRKTMNAIVEKFRSGELNLLVATSVGEEGLDIQTCCLVIRFDLPETVASFIQSRGRARMPHSEYAFLVDSGNEKELAIIDGFEKDESRMNTEITDRTSSETYDIPVEKTFRVDSSGASVSSAYSISLLYQYCSKLPHDEFFDPRPNFFYFDDLGGTVCQITLPSNAPIHQIVGTSQLSMEDAKRDACLKAIEELHKLGALNDCLLPRQNDAEPEKVLGSSNSDEYADDISRGELYEMRVPSVFGQSWKNEKTVRLNSYYIKFSPTPKDRVYK…
MsAGO1	MS.gene56106	CDS	ATGCCTTTAAGGCAAATGAAAGAGAGTTCAGAACAACACCTTGTGATCAAACCTCATCAACAAAACACTATGAGTCAAGCTAAGAAGGTTACTAAAGCTGTTCAGAATGGTAAAGGTCCACCATTAGTCATGTCACAAGAACAACAAAACCAAACTTCACCACCTCAAGCAAAGAGTGGTGGAAGAAGAAGGAGTAGAAATGGTAGAAAATCTGATCAAGTTGATGTTTTGATGAGACCAAGTTGTGGACCTTGTACTGTTGTGAAGAGCAATGAAAATGGCCATGTTGTTGAAAATGGAAACATAGTCTCTAGTGATGTTGAAATGAGTTTTCCTACTTCAAGCAAGTCTTTGAGTTTTGCTCAAAGACCAGGTTATGGACAAGCTGGTACAAAATGC…
		Protein	MPLRQMKESSEQHLVIKPHQQNTMSQAKKVTKAVQNGKGPPLVMSQEQQNQTSPPQAKSGGRRRSRNGRKSDQVDVLMRPSCGPCTVVKSNENGHVVENGNIVSSDVEMSFPTSSKSLSFAQRPGYGQAGTKCIVKANHFFAELPDKDLNQYDVTITPEVSSKAVNRSIIAELVRLYKESDLGMRLPAYDGRKSLYTAGVLPFSWREFKIKLIEEEDGINGPKREREYKVVIKFVARANLHHLGQFLAGKRADAPQEAIQILDIVLRELASKRFCPIGRSFYSPDIRAPQRLGEGLESWCGFYQSIRPTQMGLSLNIDMASAAFIEPLPVVEFVGQLLGKDVLSRQLSDADRIKIKKSLRGVKVEVTHRGSVRRKYRVSGITSQPTRELVFPVDENSTM…
MsAGO2	MS.gene37683	CDS	ATGCCAGTGAGGCAATTGAAAGAAAGCTCAGAGCAACACATTGTGATCAAAACCAATTTGCAGAATCCTAAGAATACACCAAAGGCTTCTTCACAAAATGGAAAAGCTCCACCACCAACTTCACTACAAAACAATAACCAAACTTCACCACCTCAACCAAGGAACAAAGGAAGAAGAAGGGGAAGAGGTGGTAGAAAATCTGATCAAGGAGAAATTTTGATGAGACCCAGTTCAAGACCATGTACTGCAATAACAAGTGCTATAAATGGAAATGTTGAAAATGGTTACAACTTTGGTGACATTGATGTTGGTTTTCCTACTTCAAGCAAGTCTATGAACTTTACTCGTAGACCTGGATTTGGACAAGTTGGGACAAAATGTATTGTGAAGGCTAACCAC…
		Protein	MPVRQLKESSEQHIVIKTNLQNPKNTPKASSQNGKAPPPTSLQNNNQTSPPQPRNKGRRRGRGGRKSDQGEILMRPSSRPCTAITSAINGNVENGYNFGDIDVGFPTSSKSMNFTRRPGFGQVGTKCIVKANHFFAELPDKDLNQYDVTITPEVSSRTVNRSIIAELVRLYKESDLGMRLPAYDGRKSLYTAGQLPFSWKDFTIKLVDEEDAVNCPKRVKEYRVVIKFVARANLHHLGQFLAGKRADAPQEALQILDIVLRELSTKRYCPIGRSFFSPDIRRPQRLGEGLESWCGFYQSIRPTQMGLSLNIDMASAAFIEPLPVVEFVGQLLGKDVLSRPLSDADRIKIKKGLRGVKVEVTHRGSVRRKYRVSGLTSQPTRELVFPVDENSTMKSVVEY…
MsAGO3	MS.gene34405	CDS	ATGCCAGTGAGGCAATTGAAAGAAAGCTCAGAGCAACACATTGTGATCAAAACCAATTTGCAGAATCCTAAGAATACACCAAAGGCTTCTTCAAAAAATGGAAAAGCTCCACCACCAACTTCACTACAAAACAATAGCCAAACTTCACCACCTCAACCAAGGAACAAAGGAAGAAGAAGGGGAAGAGGTGGTAGAAAATCTGATCAAGGAGAAATTTTGATGAGACCCAGTTCAAGACCATGTACTGCAATAACAAGTGCTATAAATGGAAATGTTGAAAATGGTTACAACTCTGGTGACATTGATGTTGGTTTTCCTACTTCAAGCAAGTCTATGAACTTTGCTCGTAGACCTGGATTTGGACAAGTTGGGACAAAATGTATTGTGAAGGCTAACCAC…
		Protein	MPVRQLKESSEQHIVIKTNLQNPKNTPKASSKNGKAPPPTSLQNNSQTSPPQPRNKGRRRGRGGRKSDQGEILMRPSSRPCTAITSAINGNVENGYNSGDIDVGFPTSSKSMNFARRPGFGQVGTKCIVKANHFFAELPDKDLNQYDVTITPEVSSRTVNRSIIAELVRLYKESDLGMRLPAYDGRKSLYTAGQLPFSWKDFTIKLVDEEDAVICPKRVKEYKVVIKFVARANLHHLGQFLAGKRADAPQEALQILDIVLRELSTKRYCPIGRSFFSPDIRRPQRLGEGLESWCGFYQSIRPTQMGLSLNIDMASAAFIEPLPVVEFVGQLLGKDVLSRPLSDADRIKIKKGLRGVKVEVTHRGSVRRKYRVSGLTSQPTRELVFPVDENSTMKSVVEY…
MsAGO4	MS.gene053324	CDS	ATGCCTTTAAGGCAAATGAAAGAGAGTTCAGAACAACACCTTGTGATCAAACCTCATCAACAAAACACTATGAGTCAAGCTAAGAAGGTTACTAAAGCTGTTCAGAATGGTAAAGGTCCACCATTAGTCATGTCACAAGAACAACAAAACCAAACTTCACCACCTCAAGCAAAGAGTGGTGGAAGAAGAAGGAGTAGAAATGGTAGAAAATCTGATCAAGTTGATGTTTTGATGAGACCAAGTTGTGGACCTTGTACTGTTGTGAAGAGCAATGAAAATGGCCATGTTGTTGAAAATGGAAACATAGTCTCTAGTGATGTTGAAATGAGTTTTCCTACTTCAAGCAAGTCTTTGAGTTTTGCTCAAAGACCAGGTTATGGACAAGCTGGTACAAAATGC…
		Protein	MPLRQMKESSEQHLVIKPHQQNTMSQAKKVTKAVQNGKGPPLVMSQEQQNQTSPPQAKSGGRRRSRNGRKSDQVDVLMRPSCGPCTVVKSNENGHVVENGNIVSSDVEMSFPTSSKSLSFAQRPGYGQAGTKCIVKANHFFAELPDKDLNQYDVTITPEVSSKAVNRSIIAELVRLYKESDLGMRLPAYDGRKSLYTAGVLPFSWREFKIKLIEEEDGINGPKREREYKVVIKFVARANLHHLGQFLAGKRADAPQEAIQILDIVLRELASKRFCPIGRSFYSPDIRAPQRLGEGLESWCGFYQSIRPTQMGLSLNIDMASAAFIEPLPVVEFVGQLLGKDVLSRQLSDADRIKIKKSLRGVKVEVTHRGSVRRKYRVSGITSQPTRELVFPVDENSTM…
MsAGO5	MS.gene053325	CDS	ATGCCTTTAAGGCAAATGAAAGAGAGTTCAGAACAACACCTTGTGATCAAACCTCATCAACAAAACACTATGAGTCAAGCTAAGAAGGTTACTAAAGCTGTTCAGAATGGTAAAGGTCCACCATTAGTCATGTCACAAGAACAACAAAACCAAACTTCACCACCTCAAGCAAAGAGTGGTGGAAGAAGAAGGAGTAGAAATGGTAGAAAATCTGATCAAGTTGATGTTTTGATGAGACCAAGTTGTGGACCTTGTACTGTTGTGAAGAGCAATGAAAATGGCCATGTTGTTGAAAATGGAAACATAGTCTCTAGTGATGTTGAAATGAGTTTTCCTACTTCAAGCAAGTCTTTGAGTTTTGCTCAAAGACCAGGTTATGGACAAGCTGGTACAAAATGC…
		Protein	MPLRQMKESSEQHLVIKPHQQNTMSQAKKVTKAVQNGKGPPLVMSQEQQNQTSPPQAKSGGRRRSRNGRKSDQVDVLMRPSCGPCTVVKSNENGHVVENGNIVSSDVEMSFPTSSKSLSFAQRPGYGQAGTKCIVKANHFFAELPDKDLNQYDVTITPEVSSKAVNRSIIAELVRLYKESDLGMRLPAYDGRKSLYTAGVLPFSWREFKIKLIEEEDGINGPKREREYKVVIKFVARANLHHLGQFLAGKRADAPQEAIQILDIVLRELASKRFCPIGRSFYSPDIRAPQRLGEGLESWCGFYQSIRPTQMGLSLNIDMASAAFIEPLPVVEFVGQLLGKDVLSRQLSDADRIKIKKSLRGVKVEVTHRGSVRRKYRVSGITSQPTRELVFPVDENSTM…
MsAGO6	MS.gene006386	CDS	ATGCCAGTGAGGCAATTGAAAGAAAGCTCAGAGCAACACATTGTGATCAAAACCAATTTGCAGAATCCTAAGAATAGACCAAAGGCTTCTTCACAAAATGGAAAAGCTCCACCACCAACTTCACTACAAAACAATAACCAAACTTCACCACCTCAACCAAGGAACAAAGGAAGAAGAAGGGGAAGAGGTGGTAGAAAATCTGATCAAGGAGAAATTTTGATGAGACCCAGTTCAAGACCATGTACTGCAATAACAAGTGCTATAAATGGAAATGTTGAAAATGGTTACAACTCTGGTGACATTGATGTTGGTTTTCCTACTTCAAGCAAGTCTATGAACTTTGCTCGTAGACCTGGATTTGGACAAGTTGGGACAAAATGTATTGTGAAGGCTAACCAC…
		Protein	MPVRQLKESSEQHIVIKTNLQNPKNRPKASSQNGKAPPPTSLQNNNQTSPPQPRNKGRRRGRGGRKSDQGEILMRPSSRPCTAITSAINGNVENGYNSGDIDVGFPTSSKSMNFARRPGFGQVGTKCIVKANHFFAELPDKDLNQYDVTITPEVSSRTVNRSIIAELVRLYKESDLGMRLPAYDGRKSLYTAGQLPFSWKDFTIKLVDEEDAVICPKRVKEYKVVIKFVARANLHHLGQFLAGKRADAPQEALQILDIVLRELSTKRYCPIGRSFFSPDIRRPQRLGEGLESWCGFYQSIRPTQMGLSLNIDMASAAFIEPLPVVEFVGQLLGKDVLSRPLSDADRIKIKKGLRGVKVEVTHRGSVRRKYRVSGLTSQPTRELVFPVDENSTMKSVVEY…
MsAGO7	MS.gene057298	CDS	ATGCCTTTAAGGCAAATGAAAGAGAGTTCAGAACAACACCTTGTGATCAAACCTCATCAACAAAACACTATGAGTCAAGCTAAGAAGGTTACTAAAGCTGTTCAGAATGGTAAAGGTCCACCATTAGTCATGTCACAAGAACAACAAAACCAAACTTCACCACCTCAAGCAAAGAGTGGTGGAAGAAGAAGGAGTAGAAATGGTAGAAAATCTGATCAAGTTGATGTTTTGATGAGACCAAGTTGTGGACCTTGTACTGTTGTGAAGAGCAATGAAAATGGCCATGTTGTTGAAAATGGAAACATAGTCTCTAGTGATGTTGAAATGAGTTTTCCTACTTCAAGCAAGTCTTTGAGTTTTGCTCAAAGACCAGGTTATGGACAAGCTGGTACAAAATGC…
		Protein	MPLRQMKESSEQHLVIKPHQQNTMSQAKKVTKAVQNGKGPPLVMSQEQQNQTSPPQAKSGGRRRSRNGRKSDQVDVLMRPSCGPCTVVKSNENGHVVENGNIVSSDVEMSFPTSSKSLSFAQRPGYGQAGTKCIVKANHFFAELPDKDLNQYDVTITPEVSSKAVNRSIIAELVRLYKESDLGMRLPAYDGRKSLYTAGVLPFSWREFKIKLIEEEDGINGPKREREYKVVIKFVARANLHHLGQFLAGKRADAPQEAIQILDIVLRELASKRFCPIGRSFYSPDIRAPQRLGEGLESWCGFYQSIRPTQMGLSLNIDMASAAFIEPLPVVEFVGQLLGKDVLSRQLSDADRIKIKKSLRGVKVEVTHRGSVRRKYRVSGITSQPTRELVFPVDENSTM…
MsAGO8	MS.gene070976	CDS	ATGCCAGTGAGGCAATTGAAAGAAAGCTCAGAGCAACACATTGTGATCAAAACCAATTTGCAGAATCCTAAGAATACACCAAATGCTTCTTCACAAAATGGAAAAGCTCCACCACCAACTTCACTACAAAACAATAACCAAACTTCACCACCTCAACCAAGGAACAAAGGAAGAAGAAGGGGAAGAGGTGGTAGAAAATCTGATCAAGGAGAAATTTTGATGAGACCCAGTTCAAGACCATGTACTGCAATAACAAGTGCTATAAATGGAAATGTTGAAAATGGTTACAACTTTGGTGACATTGATGTTGGTTTTCCTACTTCAAGCAAGTCTATGAACTTTACTCGTAGACCTGGATTTGGACAAGTTGGGACAAAATGTATTGTGAAGGCTAACCAC…
		Protein	MPVRQLKESSEQHIVIKTNLQNPKNTPNASSQNGKAPPPTSLQNNNQTSPPQPRNKGRRRGRGGRKSDQGEILMRPSSRPCTAITSAINGNVENGYNFGDIDVGFPTSSKSMNFTRRPGFGQVGTKCIVKANHFFAELPDKDLNQYDVTITPEVSSRTVNRSIIAELVRLYKESDLGMRLPAYDGRKSLYTAGQLPFSWKDFTIKLVDEEDAVNCPKRVKEYRVVIKFVARANLHHLGQFLAGKRADAPQEALQILDIVLRELSTKRYCPIGRSFFSPDIRRPQRLGEGLESWCGFYQSIRPTQMGLSLNIDMASAAFIEPLPVVEFVGQLLGKDVLSRPLSDADRIKIKKGLRGVKVEVTHRGSVRRKYRVSGLTSQPTRELVFPVDENSTMKSVVEY…
MsAGO9	MS.gene045745	CDS	ATGCAAATGAAGGACCCAGAGGAGTATCAAGTGAAATCAAGGCCTGTACAAAAATGTACAGAACGTAGAAGAAAGAGCAAAAAGAGAAGAAACCAAATCAAGACAGATAAATCACAAGAAATAGGAGTTGATTCAAAGCTGGTTCCCTATACAACTTGCAAGAAGAGCCTAATGTTTCCTTGCAGGCCTGGTTATGGCCAACTTGGTACTAAGTGTCTCATCAAAGCTAACCATTTTCTTGTAGATATATCTGTCTCTGATTTAAGCCATTATAATGTGAAAATAATTCCTGAAGTTTGTTCTAGTAAAACAAGAAAGGCTGTTATATCTGAGCTTGTGAGGCTTCATAAGAACACTGATTTAGCTAATAGGCTCCCTGTGTATGATGGAGGAAGAAAT…
		Protein	MQMKDPEEYQVKSRPVQKCTERRRKSKKRRNQIKTDKSQEIGVDSKLVPYTTCKKSLMFPCRPGYGQLGTKCLIKANHFLVDISVSDLSHYNVKIIPEVCSSKTRKAVISELVRLHKNTDLANRLPVYDGGRNLYTAGLLPFTYKEFSVILSEEDYVTGGTREREFKVGIKFATSVRMQQLRELLSGKQVDTPQEALSVFDIVLKEVAAQSYISIGRNFYSPDLRKPQQLGGGIESWRGFYQSIRPTQMGLSLNIDMSSMAFIEPLPVIDFVAQILGKDVHSKPLSDADRVKIKKALRGVKVEVTHRGNFRRKYRISGLTSQPTRELIFPLDEQMNMKSVVDYFQEMYGYTIKYSHLPCLQVGSQRKLNYLPMEACKIVRGQRQTKGLNEKQITSLLKF…
MsAGO10	MS.gene003230	CDS	ATGGAAGCCGCCGGCGACGGTTACGACGGACGACGAACTCAACAACCGACCGACGAGGTGAGTCTGCAACCAGAATGGCGACGCCGAACTGCTTCAACCGGAAGAGAGCAAAACCTTACACTCCAACCAGAATGGAGACGAGGGAAACCAACCGATTCTCCTTCTCCTTCCGGTGCTGGCGATGAAGGTGAAAAGAAGCTAGAAGAGCAGAAAAAGGAACCAGAATGGAGAAGCTCAAAGGTGAATGCAAGTAGTGTTTGGGAACCAGAATGGAGACGATCAAGGTCCGGTACTAGTGCTACTGCTACTGCTACTGCATATCCATGGAATCGAAATTATGGTGTGAAGAAAACGGTGGGATCGAGTTCGAGTGGTGTTCAGAGAGGTAGAAACGTCGAT…
		Protein	MEAAGDGYDGRRTQQPTDEVSLQPEWRRRTASTGREQNLTLQPEWRRGKPTDSPSPSGAGDEGEKKLEEQKKEPEWRSSKVNASSVWEPEWRRSRSGTSATATATAYPWNRNYGVKKTVGSSSSGVQRGRNVDESRRNAPSSDYIVPNLVSLQISDNLATSSCALEKKDKILPIQRPDGGGTLAVLTSTLRVNHFPVKFDPRNIIFHYNVAVKPKFSSKVGQPRKLSNNDLSMIKEKLFSDDPGRFPLDMTAHDGAKNIFSAVQLPEETITVEISDGEDEKITSYSVTITLLNKLRFRKLMDYLCGQSFSLPRDVLQGMDVVIKENPARCTIAVGRFFYPTNPPLVMKELRPGIIAVGGFHHSLKPTSQGLSLCVDYSVVPFRKQMSVLDFLHERVDNF…
MsAGO11	MS.gene066187	CDS	ATGGTTGCGTGTGTTTTCCACAGAACTACACTGCAAATGCAAATGAAGGACCCAGAGGAGTATCAAGTGAAATCAAGGCCTGTACAAAAATGTACAGAACGTAGAAGAAAGAGCAAAAAGAGAAGAAACCAAATCAAGACAGATAAATCACAAGAAATAGGAGTTGATTCAAAGCTGGTTCCCTATACAACTTGCAAGAAGAGCCTTATGTTTCCTTGCAGGCCTGGTTATGGCCAACTTGGTACTAAGTGTCTCATCAAAGCTAACCATTTTCTTGTAGATATATCTGTCTCTGATTTAAGCCATTACAATGTGAAAATAATTCCTGAAGTTTGTTCTAGTAAAACAAGAAAGGCTGTTATATCTGAGCTTGTGAGGCTTCATAAGAACACTGATTTA…
		Protein	MVACVFHRTTLQMQMKDPEEYQVKSRPVQKCTERRRKSKKRRNQIKTDKSQEIGVDSKLVPYTTCKKSLMFPCRPGYGQLGTKCLIKANHFLVDISVSDLSHYNVKIIPEVCSSKTRKAVISELVRLHKNTDLANRLPVYDGGRNLYTAGLLPFTYKEFSVILSEEDYVTGGTREREFKVGIKFATSVRMQQLRELLSGKQVDTPQEALSVFDIVLKEVAAQSYISIGRNFYSPDLRKPHQLGGGIESWRGFYQSIRPTQMGLSLNIDMSSMAFIEPLPVIDFVAQILGKDVHSKPLSDADRVKIKKALRGVKVEVTHRGNFRRKYRISGLTSQPTRELIFPLDEQMNMKSVVDYFQEMYGYTIKYSHLPCLQVGSQRKLNYLPMEACKIVRGQRQTKG…
MsAGO12	MS.gene02031	CDS	ATGGAAGCCGCCGGCGACGGTTACGACGGACGACGAACTCAACAACCGACCGACGAGGTGAGTCTGCAACCAGAATGGCGACGCCGAACTGCTTCAACCGGAAGAGAGCAAAACCTTACACTCCAACCAGAATGGAGACGAGGGAAACCAACCGATTCTCCTTCTCCTTCCGGTGCCCGCGATGAAGGTGAAAAGAAGCTAGAAGAGCAGAAAAAGGAACCAGAATGGAGAAGCTCAAAGGTGAATGCAAGTAATGTTTGGGAACCAGAATGGAGACGATCAAGGTCCGGTACTAGTGCTACTGCTACTGCATATCCATGGAATCGAAATTATGGTGTGAAGAAAACGGTGGGATCGAGTTCGAGTGGTGTTCAGAGAGGTAGAAACGTCGATGAATCA…
		Protein	MEAAGDGYDGRRTQQPTDEVSLQPEWRRRTASTGREQNLTLQPEWRRGKPTDSPSPSGARDEGEKKLEEQKKEPEWRSSKVNASNVWEPEWRRSRSGTSATATAYPWNRNYGVKKTVGSSSSGVQRGRNVDESRRNAPSSDYIVPNLVSLQISDNLATSSCALEKKDKILPIQRPDGGGTLAVLTSTLRVNHFPVKFDPRNIIFHYNVAVKPKFSSKVGQPRKLSNNDLSMIKEKLFSDDPGRFPLDMTAHDGAKNIFSAVQLPEETITVEISDGEDEKITSYSVTITLLNKLRFRKLMDYLCGQSFSLPRDVLQGMDVVIKENPARCTIAVGRFFYPTNPPLVMKELRPGIIAVGGFHHSLRPTSQGLSLCVDYSVVPFRKQMSVLDFLHERVDNFNL…
MsAGO13	MS.gene74601	CDS	ATGGAAGCCGCCGGCGACGGTTACGACGGACGACGAACTCAACAACCGACCGACGAGGTGAGTCTGCAACCAGAATGGCGACGCCGAACTGCTTCAACCGGAAGAGAGCAAAACCTTACACTCCAACCAGAATGGAGACGAGGGAAACCAACCGATTCTCCTTCTCCTTCCGGTGCCGGCGATGAAGGTGAAAAGAAGCTAGAAGAGCAGAAAAAGGAACCAGAATGGAGAAGCTCAAAGGTGAATGCAAGTAGTGTTTGGGAACCAGAATGGAGACGATCAAGGTCCGGTACTAGTGCTACTGCTACTGCTACTGCATATCCATGGAATCGAAATTATGGTGTGAAGAAAACGGTGGGATCGAGTTCGAGTGGTGTTCAGAGAGGTAGAAACGTCGAT…
		Protein	MEAAGDGYDGRRTQQPTDEVSLQPEWRRRTASTGREQNLTLQPEWRRGKPTDSPSPSGAGDEGEKKLEEQKKEPEWRSSKVNASSVWEPEWRRSRSGTSATATATAYPWNRNYGVKKTVGSSSSGVQRGRNVDESRRNAPSSDYIVPNLVSLQISDNLATSSCALEKKDKILPIQRPDGGGTLAVLTSTLRVNHFPVKFDPRNIIFHYNVAVKPKFSSKVGQPRKLSNNDLSMIKEKLFSDDPGRFPLDMTAHDGAKNIFSAVQLPEETITVEISDGEDEKITSYSVTITLLNKLRFRKLMDYLCGQSFSLPRDVLQGMDVVIKENPARCTIAVGRFFYPTNPPLVMKELRPGIIAVGGFHHSLKPTSQGLSLCVDYSVVPFRKQMSVLDFLHERVDNF…
MsAGO14	MS.gene78147	CDS	ATGCAAATGAAGGACCCAGAGGAGTATCAAGTGAAATCAAGGCCTGTACAAAAATGTACAGAACGTAGAAGAAAGAGCAAAAAGAGAAGAAACCAAATCAAGACAGATAAATCACAAGAAATAGGAGTTGATTCAAAGCTGGTTCCCTATACAACTTGCAAGAAGAGCCTTATGTTTCCTTGCAGGCCTGGTTATGGCCAACTTGGTACTAAGTGTCTCATCAAAGCTAACCATTTTCTTGTAGATATATCTGTCTCTGATTTAAGCCATTACAATGTGAAAATAATTCCTGAAGTTTGTTCTAGTAAAACAAGAAAGGCTGTTATATCTGAGCTTGTGAGGCTTCATAAGAACACTGATTTAGCTAATAGGCTCCCTGTGTATGATGGAGGAAGAAAT…
		Protein	MQMKDPEEYQVKSRPVQKCTERRRKSKKRRNQIKTDKSQEIGVDSKLVPYTTCKKSLMFPCRPGYGQLGTKCLIKANHFLVDISVSDLSHYNVKIIPEVCSSKTRKAVISELVRLHKNTDLANRLPVYDGGRNLYTAGLLPFTYKEFSVILSEEDYATGGTREREFKVGIKFATSVRMQQLRELLSGKQVDTPQEALSVFDIVLKEVAAQSYISIGRNFYSPDLRKPHQLGGGIESWRGFYQSIRPTQMGLSLNIDMSSMAFIEPLPVIDFVAQILGKDVHSKPLSDADRVKIKKALRGVKVEVTHRGNFRRKYRISGLTSQPTRELIFPLDEQMNMKSVVDYFQEMYGYTIKYSHLPCLQVGSQRKLNYLPMEACKIVRGQRQTKGLNEKQITSLLKF…
MsAGO15	MS.gene02781	CDS	ATGGAAGCCGCCGGCGACGGTTACGACGGACGACGAACTCAACAACCGACCGACGAGGTGAGTCTGCAACCAGAATGGCGACGCCGAACTGCTTCAACCGGAAGAGAGCAAAACCTTACACTCCAACCAGAATGGAGACGAGGGAAACCAACCGATTCTCCTTCTCCTTCCGGTGCCGGCGATGAAGGTGAAAAGAAGCTAGAAGAGCAGAAAAAGGAACCAGAATGGAGAAGCTCAAAGGTGAATGCAAGTAGTGTTTGGGAACCAGAATGGAGACGATCAAGGTCCGGTACTAGTGCTACTGCTACTGCTACTGCATATCCATGGAATCGAAATTATGGTGTGAAGAAAACGGTGGGATCGAGTTCGAGTGGTGTTCAGAGAGGTAGAAACGTCGAT…
		Protein	MEAAGDGYDGRRTQQPTDEVSLQPEWRRRTASTGREQNLTLQPEWRRGKPTDSPSPSGAGDEGEKKLEEQKKEPEWRSSKVNASSVWEPEWRRSRSGTSATATATAYPWNRNYGVKKTVGSSSSGVQRGRNVDESRRNAPSSDYIVPKLENLQLSDNLATSSCALEKKDKTLPIQRPDGGGTLAVLTSTLRVNHFPVKFDPRNIIFHYNVAVKPKFSSKVGQPRKLSNNDLSMIKEKLFSDDPGRFPLDMTAHDGAKNIFSAVQLPEETITVEISDGEDEKITSYSVTITLLNKLRFRKLMDYLCGQSFSLPRDVLQGMDVVIKENPARCTIAVGRFFYPTNPPLVMKELRPGIIAVGGFHHSLKPTSQGLSLCVDYSVVPFRKQMSVLDFLHERVDNF…
MsAGO16	MS.gene56337	CDS	ATGGAATCCTCATTGAACAATGAGGAAATGAGAAAGACATTGAATTCAAACCATTTGCCCATGGCTAGGAGAGGTCTTGGATCCAAGGGAGGCAAGATACAACTCTTAGCAACCCATTTTCGAGTTGGCCTGAGCAAGAATGATGGCTACTTCTATCACTACAATGTTGCTTTATGTTATCAAGACGGACACCCGGTTGAAGTGAAAGGTGTTGGAAGAAAAGTCATCGACAAACTTTGTGAAACATATGATGTATTAAGAAACAAGAATTTTACATATGATGGTGAGAAAAGTTTATTCACTCTTCGTTCTCTACATCATAAAAAGCAGGAATTCATTGTTGTGTTAGAGGAAGTTTCGTCAACAAGGGCTGGAAGCAACCCTGCTGAAGCAACCAAG…
		Protein	MESSLNNEEMRKTLNSNHLPMARRGLGSKGGKIQLLATHFRVGLSKNDGYFYHYNVALCYQDGHPVEVKGVGRKVIDKLCETYDVLRNKNFTYDGEKSLFTLRSLHHKKQEFIVVLEEVSSTRAGSNPAEATKRMRRQSRSKTFKVEISHVAKIQLQEIADALRGQESEHYQEAFNFLDTILRQNAAKQGRLRIHKSYFHDNQKNISNLDGGIQCCRGFHSSFRVTQRGLSLNVDVSTTLLVKPGPVVDFVLQNQNVQKPNLIDWTKAKRMLKNLRIKANNTNRKITGLSEKSCRTQKFLFKHRNDANGEVQSSEITIYEYFKHHKKIELFYSVDMPCINVGKPKRPIYYPMELCTLVSLQRYTKPLSHKQKAQLILESRTSPLERKEALQHSLRSSRY…
MsAGO17	MS.gene70580	CDS	ATGAAACAAGATATGGATTCGTTTGAGGCAGATGGAAACGGAAATGGTAACGGTAATGGGGTGGAGGAGTCATTGCCTCCTCCACCTCCTGTTGTCCCCTCTGATGTGGTACCTCTCAAAGCAGAGGAGCTGGCCCCTCCTGAACCTGTTAAGAAAAAAATTGCTCGTCTTCCAATGGCGAGACGCGGTCTAGGATCAAAAGGAATGAAGATACCTATTCTAACAAATCACTTCAGCGTTAACATTGGTAAAAATGATGGATACTTTTTCCAGTACAGTGTGTCGTTTGCTTATGAAGATGGACGCCCTGTGGAAGGTAAGGGTGTTGGGAGGAAGATTATGGACAGGGTGCAGGAGACATATGCTTCTGACTTGAATGGCAAGGAATTTGCATATGAT…
		Protein	MKQDMDSFEADGNGNGNGNGVEESLPPPPPVVPSDVVPLKAEELAPPEPVKKKIARLPMARRGLGSKGMKIPILTNHFSVNIGKNDGYFFQYSVSFAYEDGRPVEGKGVGRKIMDRVQETYASDLNGKEFAYDGEKSLFTIGSLPQNKLEFEIVLEDVVSSRNNGNRSPDANGDNEADKKRVRRPYNAKTFKVEISFATKVPMYAIANALRGQETENFQEAVRVLDIILRQHAAKQGCLLVRQSFFHNDPKNFADVGGGVLGCRGFHSSFRATQSGLSLNIDVSTTMIIQPGPVVDFLISNQNVRDPFQIDWGKAKRTLKNLRVKTHPSNQEWKICGLSEVPCKELTFTLKKRDGEGTDEMTVLDYFANVRKIDLRYSADLPCINVGRPKRPTYFPMEL…
MsAGO18	MS.gene001210	CDS	ATGGTGAGTGTACCTGACTTTGAAGAAGCTGTGGAGCCACCAGCTTTACCTCCATCACCTCCTGATGTGCTGTCTAGTATGGAAGCGGAACCAATAGCTCTCCCAACCTATTCTATTATCAGTAGGCTGAGTGTCGGGACCACAGGAAAACGCATACATTTGCTTGCAAATTTCTTTAAAGCTGCTGCCGATGCTACAGATGCAACCTTTTTCCAGTATAATGTTGCTATCATTTCAGAAGATAAAAGAACTGTTGAAAGCAAGGGCATCAGGAGAAAACTGATTAATAGGCTTCACCAAACATACTCTTCTGAACTTGGTGGCAAAAGCTTTGCGTACGATGGAGAAAGAACTTTGTACACAGTGGGTCCTCTTCCAGATAATAAATTTGAGTTCAAT…
		Protein	MVSVPDFEEAVEPPALPPSPPDVLSSMEAEPIALPTYSIISRLSVGTTGKRIHLLANFFKAAADATDATFFQYNVAIISEDKRTVESKGIRRKLINRLHQTYSSELGGKSFAYDGERTLYTVGPLPDNKFEFNVFLEETFASSTESFGANGSPREENKRSKRSFQPKTFTVEICFAAKIPLQSIVLSLKGIESYANSQDALRVLDTVLRQRAANRGCLLVRQSFFHNVSRNFIDVGGGVEGVRGIHSSFRLTQGGLSLNMDVSTTTIIKPGPVIDFLLSNQSVREPRYIDWAKAKRILKNLRVCATHRNQEFKIYGLSEKPCIQQLFSMKMKNGEDNNSEQTVDITVYEYFAKHRGIELTSSAYFPCLDVGKPNRPNFLPLELCSLVPLQRYTKALSPV…
MsAGO19	MS.gene25907	CDS	ATGAAACAAGATATGGATTCGTTTGAGGCAGATGGAAACGGAAATGGTAACGGTAATGGGGTGGAGGAGTCATTGCCTCCTCCACCTCCTGTTGTCCCCTCTGATGTGGTACCTCTCAAAGCAGAGGAGCTGGCCCCTCCTGAACCTGTTAAGAAAAAAATTGCTCGTCTTCCAATGGCGAGACGCGGTCTAGGATCAAAAGGAATGAAGATACCTATTCTAACAAATCACTTCAGCGTTAACATTGGTAAAAATGATGGATACTTTTTCCAGTACAGTGTGTCGTTTGCTTATGAAGATGGACGCCCTGTGGAAGGTAAGGGTGTTGGGAGGAAGATTATGGACAGGGTGCAGGAGACATATGCTTCTGACTTGAATGGCAAGGAATTTGCATATGAT…
		Protein	MKQDMDSFEADGNGNGNGNGVEESLPPPPPVVPSDVVPLKAEELAPPEPVKKKIARLPMARRGLGSKGMKIPILTNHFSVNIGKNDGYFFQYSVSFAYEDGRPVEGKGVGRKIMDRVQETYASDLNGKEFAYDGEKSLFTIGSLPQNKLEFEIVLEDVVSSRNNGNRSPDANGDNEADKKRVRRPYNAKTFKVEISFATKVPMYAIANALRGQETENFQEAVRVLDIILRQHAAKQGCLLVRQSFFHNDPKNFADVGGGVLGCRGFHSSFRATQSGLSLNIDVSTTMIIQPGPVVDFLISNQNVRDPFQIDWGKAKRTLKNLRVKTHPSNQEWKICGLSEVPCKELTFTLKKRDGEGTDEMTVLDYFANVRKIDLRYSADLPCINVGRPKRPTYFPMEG…
MsAGO20	MS.gene77479	CDS	ATGGTGAGTGTACCTGACTTTGAAGAAGCTGTGGAGCCACCAGCTTTACCTCCATCACCTCCTGATGTGCTGTCTAGTATGGAAGCGGAACCAATAGCTCTCCCAACCTATTCTATTATCAGTAGGCTGAGTGTCGGGACCACAGGAAAACGCATACATTTGCTTGCAAATTTCTTTAAAGCTGCTGCCGATGCTACAGATGCAACCTTTTTCCAGTATAATGTTGCTATCATTTCAGAAGATAAAAGAACTGTTGAAAGCAAGGGCATCAGGAGAAAACTGATTAATAGGCTTCACCAAACATACTCTTCTGAACTTGGTGGCAAAAGCTTTGCGTACGATGGAGAAAGAACTTTGTACACAGTGGGTCCTCTTCCAGATAATAAATTTGAGTTCAAT…
		Protein	MVSVPDFEEAVEPPALPPSPPDVLSSMEAEPIALPTYSIISRLSVGTTGKRIHLLANFFKAAADATDATFFQYNVAIISEDKRTVESKGIRRKLINRLHQTYSSELGGKSFAYDGERTLYTVGPLPDNKFEFNVFLEETFASSTESFGANGSPREENKRSKRSFQSKTFTVEICFAAKIPLQSIVLSLKGIESYANSQDALRVLDTVLRQRAANRGCLLVRQSFFHNDSRNFIDVGGGVEGVRGIHSSFRLTQGGLSLNMDVSTTTIIKPGPVIDFLLSNQSVREPRYIDWAKAKRILKNLRVRATHRNQEFKIYGLSEKPCIQQLFSMKMKNGEDNNSEQTVDITVYEYFAKHRGIELTSSAYFPCLDVGKPNRPNFLPLELCSLVPLQRYTKALSPV…
MsAGO21	MS.gene62040	CDS	ATGGAATCCTCATTGAACAATGAGGAAATGAGAAAGACATTGAATTCAAACCATTTACCTATGGCTAGGAGAGGTCTTGGATCCAAGGGAGGCAAGATACAACTCTTAGCAAACCATTTTCGAGTTGGCCTGAGCAAGAATGATGGCTACTTCTGTCACTACAATGTTGCTTTATGTTATCAAGATGGACACCCGGTTGAAGTGAAAGGTGTTGGGAGAAAAGTCATCGACAAACTTTGTGAAACATATGATGTATTAAGAAACAAGAATTTTGCATATGATGGTGAGAAAAGTTTATTCACTCTTCGTTCTCTACATCATAAAAAGCAGGAATTCATTGTTGTGTTAGAGGAAGTATCATCAATGAGGGTTGGAAGTAATAACCCTGCTGAAGCAACC…
		Protein	MESSLNNEEMRKTLNSNHLPMARRGLGSKGGKIQLLANHFRVGLSKNDGYFCHYNVALCYQDGHPVEVKGVGRKVIDKLCETYDVLRNKNFAYDGEKSLFTLRSLHHKKQEFIVVLEEVSSMRVGSNNPAEATKRMKRQSRSKTFKVEISHVSKIPLQEIADALRGQESEHYQEAFNFLDTILRQNAAKQGCLRIHKSYFHGNQKNITNLDGGIQCCRGFHSSFRVTQRGLSLNVDVSTTLLVKPGPVVDFLLQNQNVQKPNLIDWTKAKRMLKNLRIKANNTQRKITGLSEKSCRTQKFLFKHRNDANGEVQSSEITIYEYFKHHKKIELCYSVDMPCINVGKPKRPIYYPMELCTLVSLQRYTKPLSHKQRAQLILESRTSPRERKEALLYSLRSSR…
MsAGO22	MS.gene022250	CDS	ATGTTTATAGCAGATATGGATTCGTTTGAGGCAGATGGAAACGGAAATGGCAACGGTAATGGGGTGGAGGAGTCATTGCCTCCTCCACCTCCTGTTGTCCCCTCTGATGTGGTACCTCTCAAAGCAGAGGAGCTGGCCCCTCCTGAACCTGTTAAGAAAAAAATTGCTCGTCTTCCAATGGCGAGACGCGGTCTAGGATCAAAAGGAATGAAGATACCTATTCTAACAAATCACTTCAGCGTTAACATTGGTAAAAATGATGGATACTTTTTCCAGTACAGTGTGTCGTTTGCTTATGAAGATGGACGCCCTGTGGAAGGTAAGGGTGTTGGGAGGAAGATTATGGACAGGGTGCAGGAGACATATGCTTCTGACTTGAATGGCAAGGAATTTGCATAT…
		Protein	MFIADMDSFEADGNGNGNGNGVEESLPPPPPVVPSDVVPLKAEELAPPEPVKKKIARLPMARRGLGSKGMKIPILTNHFSVNIGKNDGYFFQYSVSFAYEDGRPVEGKGVGRKIMDRVQETYASDLNGKEFAYDGEKSLFTIGSLPQNKLEFEIVLEDVVSSRNNGNRSPDANGDNEADKKRVRRPYNAKTFKVEISFATKVPMYAIANALRGQETENFQEAVRVLDIILRQHAAKQGCLLVRQSFFHNDPKNFADVGGGVLGCRGFHSSFRATQSGLSLNIDVSTTMIIQPGPVVDFLISNQNVRDPFQIDWGKAKRTLKNLRVKTHPSNQEWKICGLSEVPCKELTFTLKKRDGEGTDEMTVLDYFANVRKIDLRYSADLPCINVGRPKRPTYFPME…
MsAGO23	MS.gene75725	CDS	ATGGTGAGTGTACCTGACTTTGAAGAAGCTGTGGAGCCACCAGCTTTACCTCCATCACCTCCTGATGTGCTGTCTAGTATGGAAGCGGAACCAATAGCTCTCCCAACCTATTCTATTATCAGTAGGCTGAGTGTCGGGACCACAGGAAAACGCATACATTTGCTTGCAAATTTCTTTAAAGCTGCTGCCGATGCTACAGATGCAACCTTTTTCCAGTATAATGTTGCTATCATTTCAGAAGATAAAAGAACTGTTGAAAGCAAGGGCATCAGGAGAAAACTGATTAATAGGCTTCACCAAACATACTCTTCTGAACTTGGTGGCAAAAGCTTTGCGTACGATGGAGAAAGAACTTTGTACACAGTGGGTCCTCTTCCAGATAATAAATTTGAGTTCAAT…
		Protein	MVSVPDFEEAVEPPALPPSPPDVLSSMEAEPIALPTYSIISRLSVGTTGKRIHLLANFFKAAADATDATFFQYNVAIISEDKRTVESKGIRRKLINRLHQTYSSELGGKSFAYDGERTLYTVGPLPDNKFEFNVFLEETFASSTESFGANGSPREENKRSKRSFQSKTFTVEICFAAKIPLQSIVLSLKGIESYANSQDALRVLDTVLRQRAANRGCLLVRQSFFHNDSRNFIDVGGGVEGVRGIHSSFRLTQGGLSLNMDVSTTTIIKPGPVIDFLLSNQSVREPRYIDWAKAKRILKNLRVRATHRNQEFKIYGLSEKPCIQQLFSMKMKNGEDNNSEQTVDITVYEYFAKHRGIELTSSAYFPCLDVGKPNRPNFLPLELCSLVPLQRYTKALSPV…
MsAGO24	MS.gene51702	CDS	ATGGCTAGGAGAGGTCTTGGATCCAAGGGAGGCAAGATACAACTCTTAGCAAACCATTTTCTAGTTGGCCTGAGCAAGAATGATGGCTACTTCTATCACTACAATGTTGCTTTATGTTATCAAGATGGACATACGGTTGAAGTGAAAGGTGTTGGGAGAAAAGTCATTGACAAACTTTGTGAAACATATGATGTATTAAGAAACAAGAATTTTGCATATGATGGTGAGAAAAGTTTATTCACTCTTCGTTCTCTACATCATAAAAAGCAGGAATTCATTGTTGTGTTGGAGGAAGTTTCATCAACGAGGGTTGGAAGTAACCCTGCTGAAGCAACCAAGAGAATGAGGCGTCAATCTCGGTCCAAAACATTTAAGGTTGAGATTAGTCATGTATCTAAA…
		Protein	MARRGLGSKGGKIQLLANHFLVGLSKNDGYFYHYNVALCYQDGHTVEVKGVGRKVIDKLCETYDVLRNKNFAYDGEKSLFTLRSLHHKKQEFIVVLEEVSSTRVGSNPAEATKRMRRQSRSKTFKVEISHVSKIPLQEIADTLRGQESEHYQEVFSFLDTILRQNAAKQGCLRIHKSYFHDNQKNITNLDGGIQSCRGFHSSFRVTQTGLSLNVDVSTTLFVKPGPVVDFLLQNQNVQKPNLIDWTKAKRMLKNLRIKANNTNRKITGLSEKSCRTQKFLFKHRNDANGEVQSSEITIYEYFKHHKKIELFYSVDMPCINVGKPKRPIYYPMELCTLVSLQRYTKPLSHKQRAQLILESRTSPRERKEALLYSLRSSRYGDEPMLRSLGITIEPSFTQV…
MsAGO25	MS.gene074399	CDS	ATGGAAACGGAAATGGTAACGGTAAATGGGGTGGAGGAGTCATTGCCTCCTCCACCTCCTGTTGTCCCCTCTGATGTGGTACCTCTCAAAGCAGAGGAGCTGGCCCCTCCTGAACCTGTTAAGAAAAAAATTGCTCGTCTTCCAATGGCGAGACGCGGTCTAGGATCAAAAGGAATGAAGATACCTATTCTAACAAATCACTTCAGCGTTAACATTGGTAAAAATGATGGATACTTTTTCCAGTACAGTGTGTCGTTTGCTTATGAAGATGGACGCCCTGTGGAAGGTAAGGGTGTTGGGAGGAAGATTATGGACAGGGTGCAGGAGACATATGCTTCTGACTTGAATGGCAAGGAATTTGCATATGATGGGGAGAAAAGCTTGTTTACTATTGGCTCT…
		Protein	METEMVTVNGVEESLPPPPPVVPSDVVPLKAEELAPPEPVKKKIARLPMARRGLGSKGMKIPILTNHFSVNIGKNDGYFFQYSVSFAYEDGRPVEGKGVGRKIMDRVQETYASDLNGKEFAYDGEKSLFTIGSLPQNKLEFEIVLEDVVSSRNNGNRSPDANGDNEADKKRVRRPYNAKTFKVEISFATKVPMYAIANALRGQETENFQEAVRVLDIILRQHAAKQGCLLVRQSFFHNDPKNFADVGGGVLGCRGFHSSFRATQSGLSLNIDVSTTMIIQPGPVVDFLISNQNVRDPFQIDWGKAKRTLKNLRVKTHPSNQEWKICGLSEVPCKELTFTLKKRDGEGTDEMTVLDYFANVRKIDLRYSADLPCINVGRPKRPTYFPMELCELVSLQRYT…
MsAGO26	MS.gene25906	CDS	GATATGGATTCGTTTGAGGCAGATGGAAACGGAAATGGTAACGGTAATGGGGTGGAGGAGTCATTGCCTCCTCCACCTCCTGTTGTCCCCTCTGATGTGGTACCTCTCAAAGCAGAGGAGCTGGCCCCTCCTGAACCTGTTAAGAAAAAAATTGCTCGTCTTCCAATGGCGAGACGCGGTCTAGGATCAAAAGGAATGAAGATACCTATTCTAACAAATCACTTCAGCGTTAACATTGGTAAAAATGATGGATACTTTTTCCAGTACAGTGTGTCGTTTGCTTATGAAGATGGACGCCCTGTGGAAGGTAAGGGTGTTGGGAGGAAGATTATGGACAGGGTGCAGGAGACATATGCTTCTGACTTGAATGGCAAGGAATTTGCATATGATGGGGAGAAA…
		Protein	DMDSFEADGNGNGNGNGVEESLPPPPPVVPSDVVPLKAEELAPPEPVKKKIARLPMARRGLGSKGMKIPILTNHFSVNIGKNDGYFFQYSVSFAYEDGRPVEGKGVGRKIMDRVQETYASDLNGKEFAYDGEKSLFTIGSLPQNKLEFEIVLEDVVSSRNNGNRSPDANGDNEADKKRVRRPYNAKTFKVEISFATKVPMYAIANALRGQETENFQEAVRVLDIILRQHAAKQGCLLVRQSFFHNDPKNFADVGGGVLGCRGFHSSFRATQSGLSLNIDVSTTMIIQPGPVVDFLISNQNVRDPFQIDWGKAKRTLKNLRVKTHPSNQEWKICGLSEVPCKELTFTLKKRDGEGTDEMTVLDYFANVRKIDLRYSADLPCINVGRPKRPTYFPMELCEL…
MsAGO27	MS.gene045411	CDS	ATGGTGAGTGTACCTGACTTTGAAGAAGCTGTGGAGCCACCAGCTTTACCTCCATCACCTCCTGATGTGCTGTCTAGTATGGAAGCGGAACCAATAGCTCTCCCAACCTATTCTATTATCAGTAGGCTGAGTGTCGGGACCACAGGAAAACGCATACATTTGCTTGCAAATTTCTTTAAAGCTGCTGCCGATGCTACAGATGCAACCTTTTTCCAGTATAATGTTGCTATCATTTCAGAAGATAAAAGAACTGTTGAAAGCAAGGGCATCAGGAGAAAACTGATTAATAGGCTTCACCAAACATACTCTTCTGAACTTGGTGGCAAAAGCTTTGCGTACGATGGAGAAAGAACTTTGTACACAGTGGGTCCTCTTCCAGATAATAAATTTGAGTTCAAT…
		Protein	MVSVPDFEEAVEPPALPPSPPDVLSSMEAEPIALPTYSIISRLSVGTTGKRIHLLANFFKAAADATDATFFQYNVAIISEDKRTVESKGIRRKLINRLHQTYSSELGGKSFAYDGERTLYTVGPLPDNKFEFNVFLEETFASSTESFGANGSPREENKRSKRSFQSKTFTVEICFAAKIPLQSIVLSLKGIESYANSQDALRVLDTVLRQRAANRGCLLVRQSFFHNDSRNFIDVGGGVEGVRGIHSSFRLTQGGLSLNMDVSTTTIIKPGPVIDFLLSNQSVREPRYIDWAKAKRILKNLRVRATHRNQEFKIYGLSEKPCIQQLFSMKMKNGEDNNSEQTVDITVYEYFAKHRGIELTSSAYFPCLDVGKPNRPNFLPLELCSLVPLQRYTKALSPV…
MsAGO28	MS.gene067578	CDS	ATGGATCAACGCGGTTTCAGAAACTCAACCGGTGGCCATAACCGTAACGGTAATGGTGGTGGCGGTGGCAGAGGAAGAGGAAGAGGAAGAGAGTTTCAACAACAATCAAGTCCTGGTGGTGGTCGAGGGTTTACTCAACAACCGCAAAACCGTTGGCAACAAAGGCCAATTCCACCTTCTTCCTTCACTCATGCTTCATCTTCAACTCCTGCTCCGATCACCAACCATCAACCCCAACCCCAAGTCCAAACTCGTCCACAAGTTCAAACTCATCCACTTCCAGATGTTGGAGCTCTGAAAATAAAAGAGCAGCCTGTGGAAAATACCACAATTGGACCCATGTTCCGGCCTGACAAGGGAGGGACAGTGTCAATTCGAGATTGCAGACTTCGTGTCAAT…
		Protein	MDQRGFRNSTGGHNRNGNGGGGGRGRGRGREFQQQSSPGGGRGFTQQPQNRWQQRPIPPSSFTHASSSTPAPITNHQPQPQVQTRPQVQTHPLPDVGALKIKEQPVENTTIGPMFRPDKGGTVSIRDCRLRVNHFPVAFNPQSIIMHYDVDVKASVPPRKGLPPKKISKSDLSMIRDKLCADHPQILPLLKTSYDGEKNIFSSVPLPEETFTVEVSKGEDERAVSYTVTITLVNKLELRKLRDYLSGNVFSIPRDILQGMDLVVKENPARRTVSLGRCFFPTNPPLIQKDLEPGIIAIGGFQHSLKTTAQGLALCLDYSVLSFRKKMSVLDFLHEHIRGFNLAEFRKYKKVVEEVLLGLKVNVTHRRTKQKYTIARLTDKDTRHITFPILDQEGQTPPR…
MsAGO29	MS.gene09397	CDS	ATGTCTCGTCGCAGTGGCGCAAACGATTATGATCCTCGCCGTGATCCTCGCCGTAACCAACTTTCTCCGGCGATTTCTCAACAATCTTCCGTCAATGCTCCGCGATCAGGCCGCGGCGGTGGTCGTAACGGTGGTCGTGGTTCAGGCGGCGGACACACCATTCCATCTTCCACTCCAACTCCGGTTACAGTAATCGCTTCTTCATCAACATCAGCGCCGGTTATTTATCATCCATCTGTCGTAGCTCCGGTTGCCGCTGGTTCGAGTTCGAGTCCGGTTTCAACCGTTCCGTCTCTGCCTCCGGCGACGGTTTCGACGGAAACGCTGAGTTCTGAACTTGAAAAGAAGCTTGCATTGGAGACGGTTCCGGAGGCTTCTGCTCCGTCCTCTCAGAAGGCG…
		Protein	MSRRSGANDYDPRRDPRRNQLSPAISQQSSVNAPRSGRGGGRNGGRGSGGGHTIPSSTPTPVTVIASSSTSAPVIYHPSVVAPVAAGSSSSPVSTVPSLPPATVSTETLSSELEKKLALETVPEASAPSSQKAIRFPDRPGFGQVGRKIRVRANHFHVQVAADKVLHHYDVLIAPEIASKKVSRDVINQLVKMHKESLLGNRIPAYDGRKSLYTAGPLPFTSKVFVINLVDENKGSSSGSDTKKREREFKVTIKLASETDLNHLAQFLRRLQLDCPYETIQALDIALRATPSEMYTVAGRSFFSPSLGAQGPLGGGTEYWKGYYQSLRPTQMGLSLNIDVSSRAFYEPICVTDFVSKHFKLNFSRRLSDQDRVKITKALRGLKVRFSHGGIIRSYKVTG…
MsAGO30	MS.gene09396	CDS	ATGTCTCGTCGCGGTGGCGCTAACAATCCCGATCCTCGCCGGAATCAACCTTCTCCGGCAATTTCACAGTCATCCGTCAATGCTCCAGGATCAGGACGTGGCGGTCGTTCCGGCGGTGGTCGTGGTTCACGCGGCGGACACACTGTTCCATCTCCGTCGTTCGTTCCTGCTCCGGTTCCGGTAACCGCTGCTTCATCAACCGCAGCTCCGGTTGTCGCTGGTTCGAGTTCTGCTCCAACGCGTCCGTCTCCGGCTCTGGCTCCGGCGACGGTTTCTACTGAAGTGCCGAGTTCTGAGGTTGAAAAGAAGCTTACGTTAGAGTCGACTTCGGCGGCGGCTTCAGCACCGTCGTCTCAGAAGGCGGCGAGGTTCCCGAATCGACCTGGTTTCGGTCGATTA…
		Protein	MSRRGGANNPDPRRNQPSPAISQSSVNAPGSGRGGRSGGGRGSRGGHTVPSPSFVPAPVPVTAASSTAAPVVAGSSSAPTRPSPALAPATVSTEVPSSEVEKKLTLESTSAAASAPSSQKAARFPNRPGFGRLGRKIQVRANHFQLQVVDKDLHHYDVSFAPDITSKKVSRDVINQLVKMHRESMLGNRIPAYDGRKSLFTAGPLPFTSKVFVIKLVDENKGSSSGSDAKKREREFKVTIKFASQTDLNHLTQFLRRLQLDCPYETIQALDIALRATPSEMYTVSGRSFFSPSLGAQGPLGGGTEYWKGYYQSLRPTQMGLSLNIDVSSRAFYEPIRVTDFISKNFKLNFSRPLSDQDRVKIKKALRGLRVRTSHGGNIRSYKVTGVSKEPLRDLTFKL…
MsAGO31	MS.gene82415	CDS	ATGGATCAACGCGGTTTCAGAAACACAACCGGTGGTAATAACCGTAACGGTAACGGTAATGGTGGTGGCAGAGGAAGAGGAAGAGGAAGAGGAAGAGAGTTTCAACAACAATCAAGTCCTGTTGGTGGTCGAGGGTTTACTCAACAACCGCAAAATCGTTGGCAACAAAGGCCAATTCCACCTTCTTCCTTCACTCATGCTCCATCTTCAACTCCTGCTCCGATCACCAACCATCAACCCCAACCCCAAGTCCAAACTCGTCCACAAGTTCAAACTCAACCACTTCCAGATGTTGGAGCTCTGAAAATAAAAGAGCAGCCCGTGGAAAATACCACAATTGGACCCATGTTCCGGCCTGACAAGGGAGGGACAGTGTCAATTCGAGACTGCAGACTTCGT…
		Protein	MDQRGFRNTTGGNNRNGNGNGGGRGRGRGRGREFQQQSSPVGGRGFTQQPQNRWQQRPIPPSSFTHAPSSTPAPITNHQPQPQVQTRPQVQTQPLPDVGALKIKEQPVENTTIGPMFRPDKGGTVSIRDCRLRVNHFPVAFNPQSIIMHYDVDVKASVPPRKGLPPKKISKSDLSMIRDKLCADHPQILPLLKTSYDGEKNIFSSVPLPEETFTVEVSKGEDERAVSYTVTITLVNKLELRKLRDYLSGNVFSIPRDILQGMDLVVKENPARRTVSLGRCFFPTNPPLIQKDLEPGIIAIGGFQHSLKTTAQGLALCLDYSVLSFRKKMSVLDFLHEHIRGFNLAEFRKYKKVVEEVLLGLKVNVTHRRTKQKYTIARLTDKDTRHITFPILDQEGQTP…
MsAGO32	MS.gene049742	CDS	ATGTCTCGTCGCAGTGGCGCAAACGATTATGATCCTCGCCGTGATCCTCGCCGTAACCAACTTTCTCCGGCGACTTCTCAACAATCTTCCGTCAATGCTCCACGATCAGGCCGCGGCGGTGGTCGTAACGGTGGTCGTGGTTCACACGGCGGACACACCGTTCCATCTTCCACTCCAACTCCGGTTACAGTCACCGTTTCTTCATCAACATCAGCGCCGGTTATTTATCATTCATCTGTCGTAGCACCGGTTGCCGCTAGTTCGAGTTCGGTTTCAACCGTTCCGTCTCCGTCTCTGCCTCCGACGAAGGTTTTGACGGAAGCGCTGAGTTCTGAACTTGAAAAGAAGCTTGCATTGGAGACGGTTCCGGAGGCTTCTGCTCCGTCGTCTCAGAAGGCG…
		Protein	MSRRSGANDYDPRRDPRRNQLSPATSQQSSVNAPRSGRGGGRNGGRGSHGGHTVPSSTPTPVTVTVSSSTSAPVIYHSSVVAPVAASSSSVSTVPSPSLPPTKVLTEALSSELEKKLALETVPEASAPSSQKAIRFPDRPGFGQVGRKIRVRANHFHVQVAADKVLHHYDVLIAPEIASKKVSRDVINQLVKMHKESLLGNRIPAYDGRKSLYTAGPLPFTSKVFVINLVDENKGSSSGSDTKKREREFKVTIKLASETDLNHLAQFLRRLQLDCPYETIQALDIALRATPSEMYTVAGRSFFSPSLGAQGPLGGGTEYWKGYYQSLRPTQMGLSLNIDVSSRAFYEPICVTDFVSKHFKLNFSRRLSDQDRVKITKALRGLKVRFSHGGIIRSYKVTG…
MsAGO33	MS.gene049741	CDS	ATGTCTCGTCGCGGTGGCGCTAACAATCCCGATCCTCGCCGGAATCAACCTTCTCCGGCAATTTCACAGTCATCCGTCAATGCTCCAGGATCAGGACGTGGCGGTCGTTCCGGCGGTGGTCGTGGTTCACGCGGCGGACACACTGTTCCATCTCCGTCGTTCGTTCCTGCTCCGGTTCCGGTAACCGCTGCTTCATCAACCGCAGCTCCGGTTGTCGCTGGTTCGAGTTCTGCTCCAACGCGTCCGTCTCCGGCTCTGGCTCCGGCGACGGTTTCTACTGAAGTGCTGAGTTCTGAGGTTGAAAAGAAGCTTACGTTAGAGTCGACTCCGGCGGCGGCTTCAGCACCGTCGTCTCAGAAGGCGGTGAGGTTCCCGAATCGACCTGGTTTCGGTCGATTA…
		Protein	MSRRGGANNPDPRRNQPSPAISQSSVNAPGSGRGGRSGGGRGSRGGHTVPSPSFVPAPVPVTAASSTAAPVVAGSSSAPTRPSPALAPATVSTEVLSSEVEKKLTLESTPAAASAPSSQKAVRFPNRPGFGRLGRKIQVRANHFQLQVVDKDLHHYDVSFAPDITSKKVSRDVINQLVKMHRESMLGNRIPAYDGRKSLFTAGPLPFTSKVFVIKLVDENKGSSSGSDAKKREREFKVTIKFASRTDLNHLTQFLRRLQLDCPYETIQALDIALRATPSEMYTVSGRSFFSPSLGAQGPLGGGTEYWKGYYQSLRPTQMGLSLNIDVSSRAFYEPIRVTDFISKNFKLNFSRPLSDQDRVKIKKALRGLRVRTSHGGNIRSYKVTGVSKEPLRDLTFKL…
MsAGO34	MS.gene33399	CDS	ATGCGTCATACTAAATCTGTGAATTTTCAGGAACTGCTGAAACAAAACAGCAAACCTAGTGAAACTTACAAAGCAGCTAGGATTCTTGAAATTATTTTTTCACAAAATCCAAGAGACAAATTCCATCGGTTTGGAAGTAGCTATTTTTCACCTCTTCCGGGTGTAACGAAGAGCCTAGGTGAAGGAAAGCAAAATTGGCCAGGATTTACGCAAAGTGTTCATCATACTCAGCAGGGAATGTCAATGAATATTGACACATCGACATCTCTGTTTCATGAGCCAATATCTGTGATAGATTATGTAAGAAAGCTGCTCAAGTTGGGCAACCACATGCCGAGACATCTCATCCCCGCTGAAATTTTGATGGTCAAAAAGGCACTGGAAGGATTAAAAATAAGA…
		Protein	MRHTKSVNFQELLKQNSKPSETYKAARILEIIFSQNPRDKFHRFGSSYFSPLPGVTKSLGEGKQNWPGFTQSVHHTQQGMSMNIDTSTSLFHEPISVIDYVRKLLKLGNHMPRHLIPAEILMVKKALEGLKIRTTHHKGGQLTYQIYGLTDERTEDLEFKVGTYNTVAEYFNDIYKCKLQHVGWPCLRVSKTKEVYMPMEVCNIVSCQRYSLPANRMQAAIFEAEDPDSKKKTLIKIVERNDYNNDQWIKSCGIEICTSLTEVKARILPHPEFPLQLNYDVSGAKVLVPKSGKWDMQKKKMFDARQVKSWLCLNFSKDVTDDVCRRFCQELQSSCRANGMIFTPNSVIPIHRGAPSQVDTVVKECYSKAMDKLEGNPPDLIIAILPNVDNQIYGCLKCF…
MsAGO35	MS.gene56442	CDS	ATGGATCAACGCGGTTTCAGAAACTCAACCGGTGGCCATAACCGTAACGGTAATGGTGGTGGCGGTGGCAGAGGAAGAGGAAGAGGAAGAGGAAGAGAGTTTCAACAACAATCAAGTCCTGGTGGTGGTCGAGGGTTTACTCAACAACCGCAAAACCGTTGGCAACAAAGGCCAATTCCACCTTCTTCCTTCACTCATGCTTCGTCTTCAACTCCTGCTCCGATCACCAACCATCAACCCCAACCCCAAGTCCAAACTCGTCCACAAGTTCAAACTCATCCACTTCCAGATGTTGGAGCTCTGAAAATAAAAGAGCAGCCTGTGGAAAATACCACAATTGGACCCATGTTCCGGCCTGACAAGGGAGGGACAGTGTCAATTCGAGATTGCAGACTTCGT…
		Protein	MDQRGFRNSTGGHNRNGNGGGGGRGRGRGRGREFQQQSSPGGGRGFTQQPQNRWQQRPIPPSSFTHASSSTPAPITNHQPQPQVQTRPQVQTHPLPDVGALKIKEQPVENTTIGPMFRPDKGGTVSIRDCRLRVNHFPVAFNPQSIIMHYDVDVKASVPPRKGLPPKKISKSDLSMIRDKLCADHPQILPLLKTSYDGEKNIFSSVPLPEETFTVEVSKGEDERAVSYTVTITLVNKLELRKLRDYLSGNVFSIPRDILQGMDLVVKENPARRTVSLGRCFFPTNPPLIQKDLEPGIIAIGGFQHSLKTTAQGLALCLDYSVLSFRKKMSVLDFLHEHIRGFNLAEFRKYKKVVEEVLLGLKVNVTHRRTKQKYTIARLTDKDTRHITFPILDQEGQTP…
MsAGO36	MS.gene03725	CDS	ATGAAGGTAGCTCAAGTGTCGTTCACAGGGATGTTGCTTAAAAAATCACTGGAATCTTTTGAAGTTGGATTGTTCATCTCATTGGTGTTCTATATGTTGATGACGGTTCCGGAGGCTTCTGCTCCGTCCTCTCAGAAGGCGATAAGGTTCCCTGACCGTCCTGGTTTCGGTCAAGTAGGAAGGAAGATTCGAGTTCGCGCCAATCATTTCCATGTGCAAGTCGCTGCTGATAAAGTTCTTCACCATTACGATGTATTGATTGCACCCGAGATTGCATCGAAGAAAGTGTCCAGGGATGTTATCAATCAGTTGGTGAAAATGCATAAGGAGTCCCTATTGGGGAATAGGATTCCTGCCTATGATGGGAGGAAGAGTCTGTATACTGCTGGTCCATTACCC…
		Protein	MKVAQVSFTGMLLKKSLESFEVGLFISLVFYMLMTVPEASAPSSQKAIRFPDRPGFGQVGRKIRVRANHFHVQVAADKVLHHYDVLIAPEIASKKVSRDVINQLVKMHKESLLGNRIPAYDGRKSLYTAGPLPFTSKVFVINLVDENKGSSSGSDTKKREREFKVTIKLASETDLNHLAQFLRRLQLDCPYETIQALDIALRATPSEMYTVAGRSFFSPSLGAQGPLGGGTEYWKGYYQSLRPTQMGLSLNIDVSSRAFYEPICVTDFVSKHFKLNFSRRLSDQDRVKITKALRGLKVRFSHGGIIRSYKVTSVSKEPLRDLTFMLDDKVTRKKVVDHFNERYGTVLKHPLLPALQAGSDTRPMYFPMELCQIEPGQRYSKRLNEEQVTNLLRANCQRP…
MsAGO37	MS.gene03726	CDS	ATGTCTCGTCGTGGTGGCGCTAACAATCCCGATCCTCGCCGGAATCAACCTTCTCCGGCAATTTCACAGTCATCCGTCAATGCTCCAGGATCAGGACGTGGCGGTCGTTCCGGCGGTGGTCGTGGTTCACGCGGCGGACACACTGTTCCATCTCCGTCGTTCGTTCCTGCTCCGGTTCCGGTAACCGCTGCTTCATCAACCGCAGCTCCGGTTGTCGCTGGTTCGAGTTCTGCTCCAACGCGTCCGTCTCCGGCTCTGGCTCCGGCGACGGTTTCTACTGAAGTGCCGAGTTCTGAGGTTGAAAAGAAGCTTACGTTAGAGTCGACTCCGGCGGCGGCTTCAGCACCGTCGTCTCAGAAGGCGGTGAGGTTCCCGAATCGACCTGGTTTCGGTCGATTA…
		Protein	MSRRGGANNPDPRRNQPSPAISQSSVNAPGSGRGGRSGGGRGSRGGHTVPSPSFVPAPVPVTAASSTAAPVVAGSSSAPTRPSPALAPATVSTEVPSSEVEKKLTLESTPAAASAPSSQKAVRFPNRPGFGRLGRKIQVRANHFQLQVVDKDLHHYDVSFAPDITSKKVSRDVINQLVKMHRESMLGNRIPAYDGRKSLFTAGPLPFTSKVFVIKLVDENKGSSSGSDAKKREREFKVTIKFASQTDLNHLTQFLRRLQLDCPYETIQALDIALRATPSEMYTVSGRSFFSPSLGAQGPLGGGTEYWKGYYQSLRPTQMGLSLNIDVSSRAFYEPIRVTDFISKNFKLNFSRPLSDQDRVKIKKALRGLRVRTSHGGNIRSYKVTGVSKEPLRDLTFKL…
MsAGO38	MS.gene006881	CDS	ATGGATCAACGCGGTTTCAGAAACTCAACCGGTGGCCATAACCGTAACGGTAATGGTGGTGGCGGTGGCAGAGGAAGAGGAAGAGGAAGAGGAAGAGAGTTTCAACAACAATCAAGTCCTGGTGGTGGTCGAGGGTTTACTCAACAACCGCAAAACCGTTGGCAACAAAGGCCAATTCCACCTTCTTCCTTCACTCATGCTTCATCTTCAACTCCTGCTCCGATCACCAACCATCAACCCCAACCCCAAGTCCAAACTCGTCCACAAGTTCAAACTCATCCACTTCCAGATGTTGGAGCTCTGAAAATAAAAGAGCAGCCTGTGGAAAATACCACAATTGGACCCATGTTCCGGCCTGACAAGGGAGGGACAGTGTCAATTCGAGATTGCAGACTTCGT…
		Protein	MDQRGFRNSTGGHNRNGNGGGGGRGRGRGRGREFQQQSSPGGGRGFTQQPQNRWQQRPIPPSSFTHASSSTPAPITNHQPQPQVQTRPQVQTHPLPDVGALKIKEQPVENTTIGPMFRPDKGGTVSIRDCRLRVNHFPVAFNPQSIIMHYDVDVKASVPPRKGLPPKKISKSDLSMIRDKLCADHPQILPLLKTSYDGEKNIFSSVPLPEETFTVEVSKGEDERAVSYTVTITLVNKLELRKLRDYLSGNVFSIPRDILQGMDLVVKENPARRTVSLGRCFFPTNPPLIQKDLEPGIIAIGGFQHSLKTTAQGLALCLDYSVLSFRKKMSVLDFLHEHIRGFNLAEFRKYKKVVEEVLLGLKVNVTHRRTKQKYTIARLTDKDTRHITFPILDQEGQTP…
MsAGO39	MS.gene007764	CDS	ATGTCTCGTCGTAGTGGCGCAAACGATTATGATCCTCGCCGTAACCAACTTTCTCCGACGATTTCTCAACAATCTTCCGTCAATGCTCCGCGATCAGGCCACGGCGGTGGTCGTAACGGTGGTCGTGGTTCAGGCGGCGGACACACCGTTCCATCTTCCACTCCAACTCCGGTTACAGTCACCGTTTCTTCATCAACATCAGCGCCGGTTATTTATCATTCATCTGTTGTAGCTCCGGTTGCCGCTGGTTCGAGTTCGAGTCCGGTTTCAACCGTTCCGTCTCTGCCTCCGACGAAGGTTTTGACGGAAGCGCTGAGTTCTGAACTTGAAAAGAAGCTTGCATTGGAGACGGTTCCGGAGGCTTCTGCTCCGTCCTCTCAGAAGGCGATAAGGTTCCCT…
		Protein	MSRRSGANDYDPRRNQLSPTISQQSSVNAPRSGHGGGRNGGRGSGGGHTVPSSTPTPVTVTVSSSTSAPVIYHSSVVAPVAAGSSSSPVSTVPSLPPTKVLTEALSSELEKKLALETVPEASAPSSQKAIRFPDRPGFGQVGRKIRVRANHFHVQAAADKVLHHYDVLIAPEIASKKVSRDVINQLVKMHKESLLGNRIPAYDGRKSLYTAGPLPFTSKVFVINLVDENKGSSSGSDTKKREREFKVTIKLASETDLNHLAQFLRRLQLDCPYETIQALDIALRATPSEMYTVAGRSFFSPSLGAQGPLGGGTEYWKGYYQSLRPTQMGLSLNIDVSSRAFYEPICVTDFVSKHFKLNFSRRLSDQDRVKITKALRGLKVRFSHGGIIRSYKVTGVSKE…
MsAGO40	MS.gene007765	CDS	ATGTCTCGTCGCGGTGGCGCTAACAATCCCGATCCTCGCCGGAATCAACCTTCTCCGGCAATTTCACAGTCATCCGTCAATGCTCCAGGATCAGGACGTGGCGGTCGTTCCGGCGGTGGTCGTGGTTCACGCGGCGGACACACTGTTCCATCTCCGTCGTTCGTTCCTGCTCCGGTTCCGGTAACCGCTGCTTCATCAACCGCAGCTCCGGTTGTCGCTGGTTCGAGTTCTGCTCCAACGCGTCCGTCTCCGGCTCTGGCTCCGGCGACGGTTTCTACTGAAGTGCCGAGTTCTGAGGTTGAAAAGAAGCTTACGTTAGAGTCGACTTCGGCGGCGGCTTCAGCACCGTCGTCTCAGAAGGCGGTGAGGTTCCCGAATCGACCTGGTTTCGGTCGATTA…
		Protein	MSRRGGANNPDPRRNQPSPAISQSSVNAPGSGRGGRSGGGRGSRGGHTVPSPSFVPAPVPVTAASSTAAPVVAGSSSAPTRPSPALAPATVSTEVPSSEVEKKLTLESTSAAASAPSSQKAVRFPNRPGFGRLGRKIQVRANHFQLQVVDKDLHHYDVSFAPDITSKKVSRDVINQLVKMHRESMLGNRIPAYDGRKSLFTAGPLPFTSKVFVIKLVDENKGSSSGSDAKKREREFKVTIKFASQTDLNHLTQFLRRLQLDCPYETIQALDIALRATPSEMYTVSGRSFFSPSLGAQGPLGGGTEYWKGYYQSLRPTQMGLSLNIDVSSRAFYEPIRVTDFISKNFKLNFSRPLSDQDRVKIKKALRGLRVRTSHGGNIRSYKVTGVSKEPLRDLTFKL…
MsAGO41	MS.gene066368	CDS	ATGGAACAACAAGAAAACTCAACCAACAAAAACACTAACCAAAATCTCACAAACAAAAATGGAACAAACTCTCATCAACATCATCATCATTACTATCATCACCCTCAACAGCAACAACAACAGTATCAGTATCAGAATCATCTTCAACAATACCAAACTCAACTTGGTTTCTACAACAACTACCAAAACAAGTTTCAAAGATATTACCCTGCTCTTCTTCCTTTACCTTCACTTCAACAACTACCTTTGATTCCATCTTTCCCTCAAAATCTCAAAACCCATTTGCACAAACTTCCATGCAAACTCAATACTTCTCCTTCATCAGAATACAATCTTTCTCAACTTTCACTTGATCCTGCACCAAAGGAAATTCAGAAGCAAACTAGACCATCCTTTAAA…
		Protein	MEQQENSTNKNTNQNLTNKNGTNSHQHHHHYYHHPQQQQQQYQYQNHLQQYQTQLGFYNNYQNKFQRYYPALLPLPSLQQLPLIPSFPQNLKTHLHKLPCKLNTSPSSEYNLSQLSLDPAPKEIQKQTRPSFKEVDGKKLISTRKPHEVIVARRPDCGGQEGPVISLLANHFLVKFDSSQKIYHYNVEITPHPSKDVAREIKHKLVNNNAEILSGALPAYDGRKNLYSPIEFQNDKLEFYISLPIPTSKSTSPCEKREQHKLFRINIKLVSKIDGKGLTNYLSKEGDEGIPLPQDYLHALDVVLRESPTEKCIPVGRSFYSSSMGRSKDIGGGAVGLRGFFQSLRPTQQGLALNVDFSVTAFHESIGVIPYLQKRIEFLRDLSQRQTTQLTCEERKEVE…
MsAGO42	MS.gene99383	CDS	ATGGGTTCTCAAGAGAATGAAGAATGTTTACCCCCGCCACCTCCCATTGTCCCAGCAGATCTTGAACCAATCAAGATTGAGCCGCACACAGTTAAGAAAAAGCTTCCCACCAAGGTTCCAATGGCAAGACGTGGACTGGGCTCGAAGGGAGCTAAACTGCCTCTGCTTACAAATCACTTCAAAGTGAATGTTACTAACACTGATGGTTATTTCTTCCAGTACAGTGTTGCTCTTTTTTATGAAGATGGACGCCCTGTTGAAGGAAAGGGTGCTGGCAGGAAGATACTTGACAGAGTTCAAGAAACTTATGGTTCTGAGCTTAATGGGAAAGACCTTGCGTATGATGGGGAGAAGACTCTGTTTACTATTGGCTCACTTGCTCAGAACAAGCTCGAGTTT…
		Protein	MGSQENEECLPPPPPIVPADLEPIKIEPHTVKKKLPTKVPMARRGLGSKGAKLPLLTNHFKVNVTNTDGYFFQYSVALFYEDGRPVEGKGAGRKILDRVQETYGSELNGKDLAYDGEKTLFTIGSLAQNKLEFTVVLEDVTSNRNNGNASPDGHGSPNDTDRKRLKKSYRSKTYKVEISFASKIPLQAIANALKGHETENYQEAIRVLDIILRQHAAKQGCLLVRQNFFHNDPKNFTDVGGGVLGCRGLHSSFRTTQSGLSLNIDVSTTMIVHPGPVVDFLIANQNVRDPFSLDWNKAKRTLKNLRITTSPTNQEYKITGLSEMPCKDQLFTLKKRGAVPGEDDTEEITVYDYFVNRRKISLQYSADLPCINVGKPKRPTFVPVELCSLVSLQRYTKAL…
MsAGO43	MS.gene99382	CDS	ATGTTTATTCAGAATCTGAGTTCACAAGAGAACAAAGACTGTTTACCCCCACCCCCACCACCTCCCATTGTTCCACCTAATGTTAAACCAATGAAGATAGAACAGGAGCCTACTAAGGTTCCAATGGCTAGGCGTGGCCTAGGGTCTAAGGGAACTAAACTGCCTTTGTTAACAAATCACTTTAAAGTGAATGTTGCTAACACTGATGAGTTTTTCTTTCAGTACAGTGTTGCTTTGTTTTATGAAGACGGAAGCCCTGTTGAAGGGAAAGGCGCCGGGAGGAAGATACTTAGAAAGGTTCAAGAAATATATGATTCCGAGCTTAATGGAAAAGACCTTGCTTATGACGGGGAGAAGATTCTGTTCACAATTGGCTCTCTAGCTCAGACAAAGCTAGAC…
		Protein	MFIQNLSSQENKDCLPPPPPPPIVPPNVKPMKIEQEPTKVPMARRGLGSKGTKLPLLTNHFKVNVANTDEFFFQYSVALFYEDGSPVEGKGAGRKILRKVQEIYDSELNGKDLAYDGEKILFTIGSLAQTKLDFHVVVEDVTSNRNNENTSPDKKRIKKSYRSKTYKVEINFASKIPLEAIANALKGHETENYQKAITALDIILRQHAAKQGCLLVRQNFFHNDPKKFNDVGGGVLSCKGLHSSFRATQSGLSLNIDVSTTTIVRPGPVVEFLIANQNVRNHFRLDRNKAKRTLKNLRITASPSNQEYKITGLSEFPCKDQLFTLKKRGAVPGEDDTEEITVYDYFVKRRKIPLKEDLADLPCINVGKPMRPTYIPMELCSLISLQRYTKALSTHQRSS…
MsAGO44	MS.gene99381	CDS	ATGAAGATAGAACAGGAGGTTCCAATGGCTAGACGTGGCCTAGGGTCGAAGGGAACTAAACTGCCTTTGTTAACAAATCACTTTGAAGTGAATGTTGCTAACACTGATGTGATTTTCTTTCAGTACAATGTTGCTTTGTTTTATGAAGATGGACGCCCTGTTGAAGGGAAAGGCGCCGGGAGGAAGATACTTGACAAAGTTCAAGAAACATATCAATCCGAGCTGAATGGAAAAGACTTTGCTTATGACGGGAAGTCTCTGTTCACAATCGGCCCTTTAGCTCAGAAAAAGCTTGTGTTCATTGTTGTTGTTGAAGATGTCACTTCAAACAGGAACAATGCGAACACCAGCCCTGATAAGAAGAGGATAAAAAAATCATACCGTTCGAAGACTTATAAA…
		Protein	MKIEQEVPMARRGLGSKGTKLPLLTNHFEVNVANTDVIFFQYNVALFYEDGRPVEGKGAGRKILDKVQETYQSELNGKDFAYDGKSLFTIGPLAQKKLVFIVVVEDVTSNRNNANTSPDKKRIKKSYRSKTYKVEISLASKIPLQAIADALKGHATESYQEAIRVLDIILRQHAAKQGCLLVRQNFFHDDPNNFNDVGGGVLSCKGLHSSFRTTQSGLSLNIDVSTTMVVRPGPVCDFLMANQNVRERSRLDWNKAKRTLKNLRITASPSNQEYKITGLSELLCKDQLCGYCRFIMKKRGAVAGEDDTEEISVYDYFVHRRKIPLEYSADLPCINVGKPKRPTYIPIEFCSLISLQRYTKALTTSQRSSLVEKSRQKPVERMRVLSNALKASNYGSEPM…
MsAGO45	MS.gene99380	CDS	ATGTCGAGAAGTGAAATGCTTATTAAGAAAACTAAACGTTTTGTAACCAATGCAAGAAAACAAGAACAAAACATAAGTTTGGATATGAGTTCACAAGAGAACAAAGACGGTTTGCCCCCACCACCTCCCATTGTTCCACCTAAGACAGAACAGGAGCTTGCAAAGAAGAAGCTTCCTACTAAGACTCCAATGGCTAGGCGTGGCTTAGGGACGAAGGGAACTAAACTGCAATTGTTAACAAATCACTTCAAAGTGAATGTTGCTAACACTGATGGGGTTTTCTTTCAGTACAGTGTTGCTTTGTTTTATGATGACGGACGCCCTGTTGAAGGGAAAGGTGCCGGGAGGAAGATACTTGACAAAGTTCAAGAAACATATGATTCCGAGCTTAATGGAAAA…
		Protein	MSRSEMLIKKTKRFVTNARKQEQNISLDMSSQENKDGLPPPPPIVPPKTEQELAKKKLPTKTPMARRGLGTKGTKLQLLTNHFKVNVANTDGVFFQYSVALFYDDGRPVEGKGAGRKILDKVQETYDSELNGKDLAYDGEKTLFTIGSLDQNKLELTVVVEEVTSNRNNANTSPDQKRLKKSYRSKTYKVEINFASKIPLEAIANALKGHETENYQEAIRVLDIILRQHAAKQGCLLVRQNFFHDNPNNFNDVGGGVRSCKGLHSSFRATQSGLSLNIDVSTTMIVRPGPVVDFLIANQNARNPFSLDWNKAKRTLKNLRITASPSNHEYKITGLSELPCKDQLCGYCRFIMKKRGAVAGEDDTEEISVYDYFVHRRKIPLEYSADLPCINVGKPKRPT…
MsAGO46	MS.gene99379	CDS	ATGAGTTCACAAGGACACAAGGACTATTTGCCCCCACCACCTCCCATTGTTCCACCTAATGTTAAACCAATGAAGATAGAACAGGAGCTTGCAAAGAAGAAGCTTCCTACTAAGACTCCAATGGCTAGGCGTGGCTTAGGGACGAAGGGAACTAAACTGCCTTTGTTAACAAATCACTTTGAAGTGAATGTTGCTAACACAGATGGGTTTTTCTTTCAGTATAGTGTTGCTTTGTTTTATGAAGACGGACGCCCTGTTGAAGGGAAAGGCGCTGGGAGGAAGATACTTGGCAATGTTCAAAAAACATATGTTTCTGAGCTTAATGGAAAAGACCTTGCTTATGACGGCGAGAAGACTCTGTTCACAATCGGCTCTCTAGCTCATAAGAAGCTCGAGTTC…
		Protein	MSSQGHKDYLPPPPPIVPPNVKPMKIEQELAKKKLPTKTPMARRGLGTKGTKLPLLTNHFEVNVANTDGFFFQYSVALFYEDGRPVEGKGAGRKILGNVQKTYVSELNGKDLAYDGEKTLFTIGSLAHKKLEFTVVVEDVTSNRNNANTSPDKKRIKKSYRSKTYKVEISLASKIPLQAIADALKGHATESYQEAIRVLDIILRQHAAKQGCLLVRQNFFHNDPKKFNDVGGGVLGCNGLHSSFRTTQSGLSLNIDVSTTMIVRPGPVVDFLIANQNARDPFSLDWNKAKRTLKNLRITASPSNQEYKITGLSEFPCKDQLFTLKKRGAVPGEDDTEEITVYDYFVKRRKIALRYSADLPCINVGKPKRPTYIPIELCSLVSLQRYTKALSTLQRSSLV…
MsAGO47	MS.gene55297	CDS	ATGGAACAACAAGAAAACTCAACCAACAAAAACACTAACCAAAATCTCACAAACAAAAATGGAACAAACTCTCATCAACATCATCATTACTATCATCATCAACAGCAGCAACAACAACAGTATCAGAATCATCTTCAACAATACCAAACTCAACTTGGTTTCTACAACAACAACTACCAAAACAAGTATCAAAGATATTACCCTGCTCTTCTTCCTTTACCTTCACTTCAACAACTACCTTTGATTCCATCTTTCCCTCAAAATCTCAAAACCCATTTGCACAAACTTCCATGCAAACTCAATACTTCTCCTTCATCAGAATACAATCTTTCTCAACTTTCACTTGATCCTGCACCAAAGGAAATTCAGAAGCAAACTAGACCATCCTTTAAAGAAGTT…
		Protein	MEQQENSTNKNTNQNLTNKNGTNSHQHHHYYHHQQQQQQQYQNHLQQYQTQLGFYNNNYQNKYQRYYPALLPLPSLQQLPLIPSFPQNLKTHLHKLPCKLNTSPSSEYNLSQLSLDPAPKEIQKQTRPSFKEVDGKKLISTRKPHEVIVARRPDSGGQEGPVISLLANHFLVKFDSSQKIYHYNVEITPHPSKDVAREIKHKLVNNNAEILSGALPAYDGRKNLYSPIEFQNDKLEFYISLPIPTSKSTSPYEKREQHKLFRINIKLVSKIDGKGLTNYLSKEGDEGIPLPQDYLHALDVVLRESPTEKCIPVGRSFYSSSMGRSKDIGGGAVGLRGFFQSLRPTQQGLALNVDFSVTAFHESIGVIPYLQKRLEFLRDLSQRQTTQLTCEERKEVEKT…
MsAGO48	MS.gene37817	CDS	ATGAGTTCACAAGGACACAAGGACTATTTGCCCCCACCACCTCCCATTGTTCCACCTAATGTTAAACCAATGAAGATAGAACAGGAGCTTGCAAAGAAGCAGCTTCCTACTAAGACTCCAATGGCTAGGCGTGGCTTAGGGACGAAGGGAACTAAACTGCCTTTGTTGCTTTACCTTGCTTATGACGGCGAGAAGACTCTGTTCACAATCGGCTCTCTAGCTCATAAGAAGCTCGAGTTCACTGTTGTTGTTGAAGATGTCACTTCAAACAGGAACAATGCGAACACCAGCCCTGATAAGAAGAGGATAAGAAAATCATACCGCTCGAAGACTTATAAAGTTGAAATCAGCCTTGCTTCGAAAATTCCTCTGCAGGCCATTGCCGATGCCTTAAAGGGG…
		Protein	MSSQGHKDYLPPPPPIVPPNVKPMKIEQELAKKQLPTKTPMARRGLGTKGTKLPLLLYLAYDGEKTLFTIGSLAHKKLEFTVVVEDVTSNRNNANTSPDKKRIRKSYRSKTYKVEISLASKIPLQAIADALKGHATESYQEAIRGCLLVRQNFFHNDPKKFNDVGGGVLGCNGLHSSFRTTQSGLSLNIDVSTTMIVRPGPVVDFLIANQNARDPFSLDWNKAKRTLKNLRITASPSIQEYKITGLSEFPCKDQLCRYCRFTLKKRGSVPGEDDTEEITVYDYFVKRRKIALRYSADLPCINVGKPKRPTYIPIEAEATRADEGHVGCVETSDYGSERMLRNCGISITSEFTKVDGRVLQAPRLMFGNGEDFNPRNGRWNFNNKILEPPFDVFEENGQF…
MsAGO49	MS.gene016866	CDS	ATGGGTTCTCAAGAGAATGAAGAATGTTTACCCCCGCCACCTCCCATTGTCCCAGCAGATCTTGAACCAATCAAGATTGAGCCGCACACAGTTAAGAAAAAGCTTCCCACCAAGGTTCCAATGGCAAGACGTGGACTGGGCTCGAAGGGAGCTAAACTGCCTCTGCTTACAAATCACTTCAAAGTGAATGTTACTAACACTGATGGTTATTTCTTCCAGTACAGTGTTGCTCTTTTTTATGAAGATGGACGCCCTGTTGAAGGAAAGGGTGCTGGCAGGAAGATACTTGACAGAGTTCAAGAAACTTATGGTTCTGAGCTTAATGGGAAAGACCTTGCGTATGATGGGGAGAAGACTCTGTTTACTATTGGCTCACTTGCTCAGAACAAGCTCGAGTTT…
		Protein	MGSQENEECLPPPPPIVPADLEPIKIEPHTVKKKLPTKVPMARRGLGSKGAKLPLLTNHFKVNVTNTDGYFFQYSVALFYEDGRPVEGKGAGRKILDRVQETYGSELNGKDLAYDGEKTLFTIGSLAQNKLEFTVVLEDVTSNRNNGNASPDGHGSPNDTDRKRLKKSYRSKTYKVEISFASKIPLQAIANALKGHETENYQEAIRVLDIILRQHAAKQGCLLVRQNFFHNDPKNFTDVGGGVLGCRGLHSSFRTTQSGLSLNIDVSTTMIVHPGPVVDFLIANQNVRDPFSLDWNKAKRTLKNLRITTSPTNQEYKITGLSEMPCKDQLFTLKKRGALPGEDDTEEITVYDYFVNRRKISLQYSADLPCINVGKPKRPTFVPVELCSLVSLQRYTKAL…
MsAGO50	MS.gene016867	CDS	ATGAGTTCACAAGAGAACAAAGACTGTTTACCCCCACCACCTCCCATTGTTCCACCTAATGTTAAACCAATGAAGATAGAACAGGAGCCTACTAAGGTTCCAATGGCTAGGCGTGGCCTAGGGTCGAAGGGAACTAAACTGCCTTTGTTAACAAATCACTTTAAAGTGGATGTTGCTAACACGAATGAGTTTTTCTTTCAGTACAGTGTTGCTTTGTTTTACGAAGACGGACGCCCCGTTGAAGGGAAAGGCGCCGGGAGGAAGATACTTAACAAGGTTCAAGAAATATATGATTCCGAGCTTAATGGAAAAGACCTTGCTTATGACGGGGAGAAAATTCTGTTCACAATTGGCTCTCTAGCTCAGACAAAGCTAGACTTCATGGTTGTTGTTGAAGAT…
		Protein	MSSQENKDCLPPPPPIVPPNVKPMKIEQEPTKVPMARRGLGSKGTKLPLLTNHFKVDVANTNEFFFQYSVALFYEDGRPVEGKGAGRKILNKVQEIYDSELNGKDLAYDGEKILFTIGSLAQTKLDFMVVVEDVTSNRNNENTSPDKKRIKKSYRSKTYKVEISLASKIPLKDIANALKGHETENYQKAITALDIILKQHAAKRGCLLVRQNFFHNDPNNFNYVGGGVLSCKGLHSSFRATQSGLSLNIDVSTTTIVRPGPVVEFLIANQNARDPFSLDWNKAKRTLKNLRITASPSNQEYKITGLSEFPCKDQLCEYCRFTLKKRGAVPGEDDTEEITVYDYFVKRRKIPLPHSADLPCINVGKPKRPTYIPIELCSLISLQRYTKALSTPQRSSLVE…
MsAGO51	MS.gene016868	CDS	ATGAAGATAGAACAGGAGGTTCCAATGGCTAGACGTGGCCTAGGGTCGAAGGGAACTAAACTGCCTTTGTTAACAAATCACTTTGAAGTGAATGTTGTTAACACTGATGTGATTTTCTTTCAGTACAATGTTGCTTTGTTTTATGAAGATGGACGCCCTGTTGAAGGGAAAGGCGCCGGGAGGAAGATACTTGACAAAGTTCAAGAAACATATCAATCCGAGCTGAATGGAAAAGACTTTGCTTATGACGGGAAGTCTCTGTTCACAATCGGCCCTCTAGCTCAGAAAAAGCTTGTGTTCATTGTTGTTGTTGAAGATGTCACTTCAAACAGGAACAATGCGAACACCAGCCCTGATAAGAAGAGGATAAAAAAATCATACCGTTCGAAGACTTATAAA…
		Protein	MKIEQEVPMARRGLGSKGTKLPLLTNHFEVNVVNTDVIFFQYNVALFYEDGRPVEGKGAGRKILDKVQETYQSELNGKDFAYDGKSLFTIGPLAQKKLVFIVVVEDVTSNRNNANTSPDKKRIKKSYRSKTYKVEISLASKIPLQAIADALKGHATESYQEAIRVLDIILRQHAAKQGCLLVRQNFFHDDPNNFNDVGGGVLSCKGLHSSFRTTQSGLSLNIDVSTTMVVRPGPVCDFLMANQNVRERSRLDWNKAKRTLKNLRITASPSNQEYKITGLSELLCKDQLCGYCRFIMKKRGAVAGEDETEEITVHDYFVHRRKIPLEYSADLPCINVGKPKRPTYIPIEFCSLISLQRYTKALSTSQRSSLVEKSRQKPAERMRVLSNALKASNYGSEPM…
MsAGO52	MS.gene016869	CDS	ATGAGTTCACAAGAGAACAAAGACGGTTTGCCCCCACCACCTCCCATTGTTCCACCTAAGACAGAACAGGAGCTTGCAAAGAAGAAGCTTCCTACTAAGACTCCAATGGCTAGGCGTGGCTTAGGGACGAAGGGAACTAAACTGCAATTGTTAACAAATCACTTCAAAGTGAATGTTGCTAACACTGATGGAGTTTTCTTTCAGTACAGTGTTGCTTTGTTTTATGATGACGGACGCCCTGTTGAAGGGAAAGGTGCCGGGAGGAAGATACTTGACAAAGTTCAAGAAACATATGATTCCGAGCTTAATGGAAAAGACCTTGCTTATGACGGAGAGAAGACTCTGTTCACAATTGGCTCTCTAGATCAGAACAAGCTCGAGCTCACTGTTGTTGTTGAA…
		Protein	MSSQENKDGLPPPPPIVPPKTEQELAKKKLPTKTPMARRGLGTKGTKLQLLTNHFKVNVANTDGVFFQYSVALFYDDGRPVEGKGAGRKILDKVQETYDSELNGKDLAYDGEKTLFTIGSLDQNKLELTVVVEEVTSNRNNANTSPDQKRIKKSYRSKTYKVEINFASKIPLEAIANALKGHETENYQEAIRVLDIILRQHAAKQGCLLVRQNFFHDNPNNFNDVGGGVRSCKGLHSSFRATQSGLSLNIDVSTTMIVRPGPVVDFLIANQNARNPFSLDWNKAKRTLKNLRITASPSNHEYKITGLSELPCKDQLCGYCRFIMKKRGAVAGEDDTEEISVYDYFVHRRKIPLEYSADLPCINVGKPKRPTYIPIEFCSLISLQRYTKALTTSQRSSLV…
MsAGO53	MS.gene016870	CDS	ATGAGTTCACAAGGACACAAGGACTATTTGCCCCCACCACCTCCCATTGTTCCACCTAATGTTAAACCAATGAAGATAGAACAGGAGCTTGCAAAGAAGAAGCTTCCTACTAAGACTCCAATGGCTAGGCGTGGCTTAGGGACGAAGGGAACTAAACTGCCTTTGTTAACAAATCACTTTGAAGTGAATGTTGCTAACACAGATGGGTTTTTCTTTCAGTATAGTGTTGCTTTGTTTTATGAAGATGGACGCCCTGTTGAAGGGAAAGGCGCTGGGAGGAAGATACTTGACAATGTTCAAAAAACATATGTTTCTGAGCTTAATGGAAAAGACCTTGCTTATGACGGCGAGAAGACTCTGTTCACAATCGGCTCTCTAGCTCATAAGAAGCTCGAGTTC…
		Protein	MSSQGHKDYLPPPPPIVPPNVKPMKIEQELAKKKLPTKTPMARRGLGTKGTKLPLLTNHFEVNVANTDGFFFQYSVALFYEDGRPVEGKGAGRKILDNVQKTYVSELNGKDLAYDGEKTLFTIGSLAHKKLEFTVVVEDVTSNRNNANTSPDKKRIRKSYRSKTYKVEISLASKIPLQAIADALKGHATESYQEAIRVLDIILRQHAAKQGCLLVRQNFFHNDPKKFNDVGGGVLGCNGLHSSFRTTQSGLSLNIDVSTTMIVRPGPVVDFLIANQNARDPFSLDWNKAKRTLKNLRITASPSNQEYKITGLSEFPCKDQLFTLKKRGSVPGEDDTEEITVYDYFVKRRKIALRYSADLPCINVGKPKRPTYIPIELCSLVSLQRYTKALSTLQRSSLV…
MsAGO54	MS.gene85871	CDS	ATGGAACAACAAGAAAACTCAACCAACAAAAACACTAACCAAAATCTCACAAACAAAAATGGAACAAACTCTCATCAACATCATCATCATTACTATCATCACCCTCAACAGCAACAACAACAGTATCAGTATCAGAATCATCTTCAACAATACCAAACTCAACTTGGTTTCTACAACAACTACCAAAACAAGTTTCAAAGATATTACCCTGCTCTTCTTCCTTTACCTTCACTTCAACAACTACCTTTGATTCCATCTTTCCCTCAAAATCTCAAAACCCATTTGCACAAACTTCCATGCAAACTCAATACTTCTCCTTCATCAGAATACAATCTTTCTCAACTTTCACTTGATCCTGCACCAAAGGAAATTCAGAAGCAAACTAGACCATCCTTTAAA…
		Protein	MEQQENSTNKNTNQNLTNKNGTNSHQHHHHYYHHPQQQQQQYQYQNHLQQYQTQLGFYNNYQNKFQRYYPALLPLPSLQQLPLIPSFPQNLKTHLHKLPCKLNTSPSSEYNLSQLSLDPAPKEIQKQTRPSFKEVDGKKLISTRKPHEVIVARRPDSGGQEGPVISLLANHFLVKFDSSQKIYHYNVEITPHPSKDVAREIKHKLVNNNAEILSGALPAYDGRKNLYSPIEFQNDKLEFYISLPIPTSKSTSPYEKREQHKLFRINIKLVSKIDGKGLTKYLSKEGDEGIPLPQDYLHALDVVLRESPTEKCIPVGRSFYSSSMGRSKDIGGGAVGLRGFFQSLRPTQQGLALNVDFSVTAFHESIGVIPYLQKRLEFLRDLSQRQTTQLTCEERKEVE…
MsAGO55	MS.gene37822	CDS	ATGGGTTCTCAAGAGAATGAAGAATGTTTACCCCCGCCACCTCCCATTGTCCCAGCAGATCTTGAACCAATCAAGATTGAGCCGCACACAGTTAAGAAAAAGCTTCCCACCAAGGTTCCAATGGCAAGACGTGGACTGGGCTCGAAGGGAGCTAAACTGCCTCTGCTTACAAATCACTTCAAAGTGAATGTTACTAACACTGATGGTTATTTCTTCCAGTACAGTGTTGCTCTTTTTTATGAAGATGGACGCCCTGTTGAAGGAAAGGGTGCTGGCAGGAAGATACTTGACAGAGTTCAAGAAACTTATGGTTCTGAGCTTAATGGGAAAGACCTTGCGTATGATGGGGAGAAGACTCTGTTTACTATTGGCTCACTTGCTCAGAACAAGCTCGAGTTT…
		Protein	MGSQENEECLPPPPPIVPADLEPIKIEPHTVKKKLPTKVPMARRGLGSKGAKLPLLTNHFKVNVTNTDGYFFQYSVALFYEDGRPVEGKGAGRKILDRVQETYGSELNGKDLAYDGEKTLFTIGSLAQNKLEFTVVLEDVTSNRNNGNASPDGHGSPNDTDRKRLKKSYRSKTYKVEISFASKIPLQAIANALKGHETENYQEAIRVLDIILRQHAAKQGCLLVRQNFFHNDPKNFTDVGGGVLGCRGLHSSFRTTQSGLSLNIDVSTTMIVHPGPVVDFLIANQNVRDPFSLDWNKAKRTLKNLRITTSPTNQEYKITGLSEMPCKDQLFTLKKRGAVPGEDDTEEITVYDYFVNRRKISLQYSADLPCINVGKPKRPTFVPVELCSLVSLQRYTKAL…
MsAGO56	MS.gene37821	CDS	ATGTTTATTCAGAATCTGAGTTCACAAGATAACAAAGACTGTTTACCCCCACCCCCACCACCTCCCATTGTTCCACCTAATGTTAAACCAATGAAGATAGAACAGGAGCCTACTAAGGTTCCAATGGCTAGGCGTGGCCTAGGGTCTAAGGGAACTAAACTGCCTTTGTTAACAAATCACTTTAAAGTGAATGTTGCTAACACTGATGAGTTTTTCTTTCAGTACAGTGTTGCTTTGTTTTATGAAGACGGAAGCCCTGTTGAAGGGAAAGGCGCCGGGAGGAAGATACTTAACAAGGTTCAAGAAATATATGATTCCGAGCTTAATGGAAAAGACCTTGCTTATGACGGGGAGAAGATTCTGTTCACAATTGGCTCTCTAGCTCAGACAAAGCTAGAC…
		Protein	MFIQNLSSQDNKDCLPPPPPPPIVPPNVKPMKIEQEPTKVPMARRGLGSKGTKLPLLTNHFKVNVANTDEFFFQYSVALFYEDGSPVEGKGAGRKILNKVQEIYDSELNGKDLAYDGEKILFTIGSLAQTKLDFPVVVEDVTSNRNNENTSPDKKRIKKSYRSKTYKVEINFASKIPLEAIANALKGHETENYQKAITALDIILRQHAAKQGCLLVRQNFFHNDPKKFNDVGGGVLSCKGLHSSFRATQSGLSLNIDVSTTTIVRPGPVVEFLIANQNVRNHFRLDRNKAKRTLKNLRITASPSNQEYKITGLSEFPCKDQLFTLKKRGAVPGEDDTEEITVYDYFVKRRKIPLKEDLADLPCINVGKPMRPTYIPMELCSLISLQRYTKALSTHQRSS…
MsAGO57	MS.gene37820	CDS	ATGAAGATAGAACAGGAGGTTCCAATGGCTAGACGTGGCCTAGGGTCGAAGGGAACTAAACTGCCTTTGTTAACAAATCACTTTGAAGTGAATGTTGCTAACACTGATGTGATTTTCTTTCAGTACAATGTTGCTTTGTTTTATGAAGATGGACGCCCTGTTGAAGGGAAAGGCGCTGGGAGGAAGATACTTGACAATGTTCAAAAAACATATGTTTCTGAGCTTAATGGAAAAGACCTTGCTTATGACGGCGAGAAGACTCTGTTCACAATCGGCTCTCTAGCTCATAAGAAGCTCGAGTTCACTGTTGTTGTTGAAGATGTCACTTCAAACAGGAACAATGCGAACACCAGCCCTGATAAGAAGAGGATAAGAAAATCATACCGTTCGAAGACTTAT…
		Protein	MKIEQEVPMARRGLGSKGTKLPLLTNHFEVNVANTDVIFFQYNVALFYEDGRPVEGKGAGRKILDNVQKTYVSELNGKDLAYDGEKTLFTIGSLAHKKLEFTVVVEDVTSNRNNANTSPDKKRIRKSYRSKTYKVEISLASKIPLQAIADALKGHATESYQEAIRVLDIILRQHAAKQGCLLVRQNFFHDDPNNFNDVGGGVLSCKGLHSSFRTTQSGLSLNIDVSTTMVVRPGPVCDFLMANQNVRERSRLDWNKAKRTLKNLRITASPSNQEYKITGLSELLCKDQLCGYCRFIMKKRGAVAGEDDTEEISVYDYFVHRRKIPLEYSADLPCINVGKPKRPTYIPIEFCSLISLQRYTKALSTSQRSSLVEKSRQKPVERMRVLSNALKASNYGSEP…
MsAGO58	MS.gene37819	CDS	ATGCAAGAAAAGTTTACAGTTAATGATATGAGTTCACAAGAGAACAAAGACGGTTTGCCCCCACCACCTCCCATTGTTCCACCTAAGACAGAACAGGAGCTTGCAAAGAAGCAGCTTCCTACTAAGACTCCAATGGCTAGGCGTGGCTTAGGGACGAAGGGAACTAAACTGCAATTGTTAACAAATCACTTTAAAGTGAATGTTGCTAACACTGATGGGGTTTTCTTTCAGTACAGTGTTGCTTTGTTTTATGATGACGGACGCCCTGTTGAAGGGAAAGGCGCCGGGAGGAAGATACTTGACAAAGTTCAAGAAACATATGATTCCGAGCTTAATGGAAAAGACCTTGCTTATGATGGAGAGAAGACTCTGTTCACAATTGGCTCTCTAGATCAGAAC…
		Protein	MQEKFTVNDMSSQENKDGLPPPPPIVPPKTEQELAKKQLPTKTPMARRGLGTKGTKLQLLTNHFKVNVANTDGVFFQYSVALFYDDGRPVEGKGAGRKILDKVQETYDSELNGKDLAYDGEKTLFTIGSLDQNKLELTVVVEEVTSNRNNANTSPDQKRIKKSYRSKTYKVEINFASKIPLEAIANALKGHETENYQEAIRVLDIILRQHAAKQGCLLVRQNFFHDNPNNFNDVGGGVRSCKGLHSSFRATQSGLSLNIDVSTTMIVRPGPVVDFLIANQNARNPFSLDWNKAKRTLKNLRITASPSNHEYKITGLSELPCKDQLCGYCRFIMKKRGAVAGEDDTEEISVYDYFVHRRKIPLEYSADLPCINVGKPKRPTYIPIEFCSLISLQRYTKAL…
MsAGO59	MS.gene37818	CDS	ATGAGTTCACAAGGACACAAGGACTATTTGCCCCCACCACCTCCCATTGTTCCACCTAATGTTAAACCAATGAAGATAGAACAGGAGCTTGCAAAGAAGAAGCTTCCTACTAAGACTCCAATGGCTAGGCGTGGCTTAGGGACGAAGGGAACTAAACTGCCTTTGTTAACAAATCACTTTGAAGTGAATGTTGCTAACACAGATGGGTTTTTCTTTCAGTATAGTGTTGCTTTGTTTTATGAAGATGGACGCCCTGTTGAAGGGAAAGGCGCTGGGAGGAAGATACTTGACAATGTTCAAAAAACATATGTTTCTGAGCTTAATGGAAAAGACCTTGCTTATGACGGCGAGAAGACTCTGTTCACAATCGGCTCTCTAGCTCATAAGAAGCTCGAGTTC…
		Protein	MSSQGHKDYLPPPPPIVPPNVKPMKIEQELAKKKLPTKTPMARRGLGTKGTKLPLLTNHFEVNVANTDGFFFQYSVALFYEDGRPVEGKGAGRKILDNVQKTYVSELNGKDLAYDGEKTLFTIGSLAHKKLEFTVVVEDVTSNRNNANTSPDKKRIRKSYRSKTYKVEISLASKIPLQAIADALKGHATESYQEAIRVLDIILRQHAAKQGCLLVRQNFFHNDPKKFNDVGGGVLGCNGLHSSFRTTQSGLSLNIDVSTTMIVRPGPVVDFLIANQNARDPFSLDWNKAKRTLKNLRITASPSNQEFTLKKRGSVPGEDDTEEITVYDYFVKRRKIALRYSADLPCINVGKPKRPTYIPIELCSLVSLQRYTKALSTLQRSSLVEKSRQKPQERMRVLS…
MsAGO60	MS.gene39813	CDS	ATGGGTTCTCAAGAGAATGAAGAATGTTTACCCCCGCCACCTCCCATTGTCCCAGCAGATCTTGAACCAATCAAGATTGAGCCGCACACAGTTAAGAAAAAGCTTCCCACCAAGGTTCCAATGGCAAGACGTGGACTGGGCTCGAAGGGAGCTAAACTGCCTCTGCTTACAAATCACTTCAAAGTGAATGTTACTAACACTGATGGTTATTTCTTCCAGTACAGTGTAAATGGACGCCCTGTTGAAGGAAAGGGTGCTGGCAGGAAGATACTTGACAGAGTTCAAGAAACTTATGGTTCTGAGCTTAATGGGAAAGACCTTGCGTATGATGGGGAGAAGACTCTGTTTACTATTGGCTCACTTGCTCAGAACAAGCTCGAGTTTACTGTTGTTCTTGAA…
		Protein	MGSQENEECLPPPPPIVPADLEPIKIEPHTVKKKLPTKVPMARRGLGSKGAKLPLLTNHFKVNVTNTDGYFFQYSVNGRPVEGKGAGRKILDRVQETYGSELNGKDLAYDGEKTLFTIGSLAQNKLEFTVVLEDVTSNRNNGNASPDGHGSPNDTDRKRLKKSYRSKTYKVEISFASKIPLQAIANALKGHETENYQEAIRVLDIILRQHAAKQGCLLVRQNFFHNDPKNFTDVGGGVLGCRGLHSSFRTTQSGLSLNIDVSTTMIVHPGPVVDFLIANQNVRDPFSLDWNKAKRTLKNLRITTSPTNQEYKITGLSEMPCKDQLFTLKKRGAVPGEDDTEEITVYDYFVNRRKISLQYSADLPCINVGKPKRPTFVPVELCSLVSLQRYTKALSTLQR…
MsAGO61	MS.gene39812	CDS	ATGAGTTCACAAGAGAACAAAGACTGTTTACCCCCACCACCTCCCATTGTTCCACCTAATGTTAAACCAATGAAGATAGAACAGGAGCCTACTAAGGTTCCAATGGCTAGGCGTGGCCTAGGGTCGAAGGGAACTAAACTGCCTTTGTTAACAAATCACTTTAAAGTGGATGTTGCTAACACGAATGAGTTTTTCTTTCAGTACAGTGTTGCTTTGTTTTACGAAGACGGACGCCCCGTTGAAGGGAAAGGCGCCGGGAGGAAGATACTTAACAAGGTTCAAGAAATATATGATTCCGAGCTTAATGGAAAAGACCTTGCTTATGACGGGGAGAAAATTCTGTTCACAATTGGCTCTCTAGCTCAGACAAAGCTAGACTTCATGGTTGTTGTTGAAGAT…
		Protein	MSSQENKDCLPPPPPIVPPNVKPMKIEQEPTKVPMARRGLGSKGTKLPLLTNHFKVDVANTNEFFFQYSVALFYEDGRPVEGKGAGRKILNKVQEIYDSELNGKDLAYDGEKILFTIGSLAQTKLDFMVVVEDVTSNRNNENTSPDKKRIKKSYRSKTYKVEISLASKIPLKDIANALKGHETENYQKAITALDIILKQHAAKRGCLLVRQNFFHNDPNNFNYVGGGVLSCKGLHSSFRATQSGLSLNIDVSTTTIVRPGPVVEFLIANQNARDPFSLDWNKAKRTLKNLRITASPSNQEYKITGLSEFPCKDQLCEYCRFTLKKRGAVPGEDDTEEITVYDYFVKRRKIPLPHSADLPCINVGKPKRPTYIPIELCSLISLQRYTKALSTPQRSSLVE…
MsAGO62	MS.gene39811	CDS	ATGAAGATAGAACAGGAGGTTCCAATGGCTAGACGTGGCCTAGGGTCGAAGGGAACTAAACTGCCTTTGTTAACAAATCACTTTGAAGTGAATGTTGTTAACACTGATGTGATTTTCTTTCAGTACAATGTTGCTTTGTTTTATGAAGACGGAAGCCCTGTTGAAGGGAAAGGCGTCGGGAGGAAGATACTTGACAAAGTTCAAGAAACATATGAATCCGAGCTGAATGGAAAAGACTTTGCTTATGACGGGAAGTCTCTGTTCACAATCGGCCCTCTAGCTGATCAGAAAAAGCTTGTGTTCATTGTTGTTGTTGAAGATGTCACTTCAAACAGGAACAATGCGAACACCAGCCCTGATAAGAAGAGGATAAAAAAATCATACCGTTCGAAGACTTAT…
		Protein	MKIEQEVPMARRGLGSKGTKLPLLTNHFEVNVVNTDVIFFQYNVALFYEDGSPVEGKGVGRKILDKVQETYESELNGKDFAYDGKSLFTIGPLADQKKLVFIVVVEDVTSNRNNANTSPDKKRIKKSYRSKTYKVEISLASKIPLQAIADALKGHATESYQEAIRVLDIILRQHAAKQGCLLVRQNFFHDDPNNFNDVGGGVLSCKGLHSSFRTTQSGLSLNIDVSTTMVVRPGPVCDFLMANQNVRERSRLDWNKAKRTLKNLRITASPSNQEYKITGLSELLCKDQLCGYCRFIMKKRGAVAGEDETEEITVHDYFVHRRKIPLEYSADLPCINVGKPKRPTYIPIEFCSLISLQRYTKALSTSQRSSLVEKSRQKPAERMRVLSNALKASNYGSEP…
MsAGO63	MS.gene39810	CDS	ATGCTTATTAAGAAAACTAAACGTTTTGTAACCAATGCAAGAAAACAAGAACAAAACATAAGTTTGGATATGAGTTCACAAGAGAACAAAGACGGTTTGCTCCCACCACCTCCCATTGTTCCACCTAAGACAGAACAGGAGCTTGCAAAGAAGAAGCTTCCTACTAAGACTCCAATGGCTAGACGTGGCTTAGGGACGAAGGGAACTAAACTGCAATTGTTAACAAATCACTTCAAAGTGAATGTTGCTAACACTGATAGGGTTTTCTTTCAGTACAGTGTTGCTTTGTTTTATGATGACGGACGCCCTGTTGAAGGGAAAGGTGCCGGGAGGAAGATACTTGACAAAGTTCAAGAAACATATGATTCCGAGCTTAATGGAAAAGACCTTGCTTATGAC…
		Protein	MLIKKTKRFVTNARKQEQNISLDMSSQENKDGLLPPPPIVPPKTEQELAKKKLPTKTPMARRGLGTKGTKLQLLTNHFKVNVANTDRVFFQYSVALFYDDGRPVEGKGAGRKILDKVQETYDSELNGKDLAYDGEKTLFTIGSLDQNKLELTVVVEEVTSNRNNANTSPDQKRIKKSYRSKTYKVEINFASKIPLEAIANALKGHETENYQEAIRVLDIILRQHAAKQGCLLVRQNFFHDNPNNFNDVGGGVRSCKGLHSSFRATQSGLSLNIDVSTTMIVRPGPVVDFLIANQNARNPFSLDWNKAKRTLKNLRITASPSNHEYKITGLSELPCKDQLCGYCRFIMKKRGAVAGEDDTEEISVYDYFVHRRKIPLEYSADLPCINVGKPKRPTYIPIE…
MsAGO64	MS.gene39809	CDS	ATGAGTTCACAAGGACACAAGGACTATTTGCCCCCACCACCTCCCATTGTTCCACCTAATGTTAAACCAATGAAGATAGAACAGGAGCTTGCAAAGAAGAAGCTTCCTACTAAGACTCCAATGGCTAGGCGTGGCTTAGGGACGAAGGGAACTAAACTGCCTTTGTTAACAAATCACTTTGAAGTGAATGTTGCTAACACAGATGGGTTTTTCTTTCAGTATAGTGTTGCTTTGTTTTATGAAGACGGACGCCCTGTTGAAGGGAAAGGCGCTGGGAGGAAGATACTTGACAATGTTCAAAAAACATATGTTTCTGAGCTTAATGGAAAAGACCTTGCTTATGACGGCGAGAAGACTCTGTTCACAATCGGCTCTCTAGCTCATAAGAAGCTCGAGTTC…
		Protein	MSSQGHKDYLPPPPPIVPPNVKPMKIEQELAKKKLPTKTPMARRGLGTKGTKLPLLTNHFEVNVANTDGFFFQYSVALFYEDGRPVEGKGAGRKILDNVQKTYVSELNGKDLAYDGEKTLFTIGSLAHKKLEFTVVVEDVTSNRNNANTSPDKKRIKKSYRSKTYKVEISLASKIPLQAIADALKGHATESYQEAIRVLDIILRQHAAKQGCLLVRQNFFHNDPKKFNDVGGGVLGCNGLHSSFRTTQSGLSLNIDVSTTMIVRPGPVVDFLIANQNARDPFSLDWNKAKRTLKNLRITASPSNQEYKITGLSEFPCKDQLFTLKKRGAVPGEDDTEEITVYDYFVKRRKIALRYSADLPCINVGKPKRPTYIPIELCSLVSLQRYTKALSTLQRSSLV…
MsAGO65	MS.gene054293	CDS	ATGAGATCACAAAGCGAAGATCGTTTGCCCCCGCCACCTCCCATTGTTCCTCGAAATGTTAAACCAATAAAAATTGAACAAGAGCATGTAAAGAAGAAGCTTCTAACTAAAGTTCCGATGGCTAGACGTGGCCTCGGAACAACGGGAAATAAACTGTCTTTGTTAACAAATCACTTTAAAGTGAATGCTGCTAACACTGATGGGTTTTTCTTTCAGTACAATGTTGCTATATTTTATGAAGATGGACGCCCGGTTGAAGCGAGCGGTGCTGGCAGGAAGATACTTGACAAAGTTAAAAAAACTTATGATTCCGAGCTTAGAGGAAAAGACTTTGCTTATGACGGGGAGAAGACTCTATTCACAATGGGCTCTCTAGCTCAGAACAAGCTTGAGTTCATT…
		Protein	MRSQSEDRLPPPPPIVPRNVKPIKIEQEHVKKKLLTKVPMARRGLGTTGNKLSLLTNHFKVNAANTDGFFFQYNVAIFYEDGRPVEASGAGRKILDKVKKTYDSELRGKDFAYDGEKTLFTMGSLAQNKLEFIVVLEDVTSSRNNGNCSPDGIRSSNDIDRKRIRRPYRSKSYKVEINYASKIPLQAIDRALKGHETDNYQEALRVLDTILRQHAAKQGCLLVRQSFFHNDPRSFKNVGGGVLGCRGLHSSFRTTQSGLSLNIDVSTTMIVQPGPVVDFLIANQNVKDPFNLDWIKAKRTLKNLRITTMPANQEFKITGLSERPCKDQLFTLKKRGAAPGEDDSEEITIYEYFVNRRKIPLKYSARLPCINVGKPKRPTYFPIELCSLVSLQRYTKALS…
MsAGO66	MS.gene42498	CDS	ATGAACAACTTACCATGGTATGCCAAGTGTTTTCTCTGTGATTCATCTGTATGTTGTTTGGGTAATAGAATTTATGCTGCTTTCAACATGGTCAGGAAGAGAAGAACTGATGGACCCAGTGGTGCTGAAGGTTCCGAAGGTCAGCAGAGGACTTCGCCTCCTCAACAGCAAGCTGCTGTAACTGGTGGTGCTGGGTATCAAGGAGGTGGAGGACCTCAAGGAGGTCGTGGCTATGCACCCCAAGGAGGTCGTGGGGACTATGGTGGAGGTCGTGGGGACTATGGTGGTGGTCGTGGAGACTATGGTGGTGGACGAGGTGCTTATGGTGGTGGTGGACGTGGTGGCCGTGGGATGCCCCAACAACAGTATGGGGGGCCTCCGAGGGGAGGACCTCCTCAG…
		Protein	MNNLPWYAKCFLCDSSVCCLGNRIYAAFNMVRKRRTDGPSGAEGSEGQQRTSPPQQQAAVTGGAGYQGGGGPQGGRGYAPQGGRGDYGGGRGDYGGGRGDYGGGRGAYGGGGRGGRGMPQQQYGGPPRGGPPQQQQHYGGPPDYQGRGRGPVQQQGGRGYGGGRGGYSGGVGAGAGHDVSSYGAPPRQPSYPELHQATPVSSAPFQVPVSPPVAPHSEASSSQPREVTEVEQDLGQLTIQSDETPAPPPPQSKSSIRFPLRPGKGSYGRKTLVKANHFFAELPKKDLHQYDVTITPEVTSRGVNRAVMEQLVRLYRDSHLGKRLPAYDGRKSLYTAGPLPFISKDFRITLVDEDDGSGGQRRDREFKVVIKLAARADLHHLGLFLEGRQTDAPQEALQV…
MsAGO67	MS.gene98833	CDS	ATGCCCCAACAACAGTATGGGGGGCATCCGAGGGGAGGACCTCCTCAGCAACAACCTCCAGACTATCAAGGAAGAGGTAGAGGACCTGTGCAACAGCAAGGCGGCCGTGGGTACGGTGGTGGAAGAGGTGGATATAGCGGTGGTGCTGGTGCTGGCCACGACGTCGTTTCATCCTATGGAGCCCCACCAAGGCAACCTTCATACCCCGAGCTGCACCAAGCAACCCCTGTACCCTCTGCTCCATACCAAGTCCCTGTGTCGTCACCTCCAGCTGCACCCCATTCTGAGGATAGTTCATCTCAGCCACGAGAAGTGACTGAAGTGGAACAGGATTTGGGACAGTTGACAATCCATTCAGATGAGACTCCTCCTCCTCCTCAAAGCAAATCATCACTAAGG…
		Protein	MPQQQYGGHPRGGPPQQQPPDYQGRGRGPVQQQGGRGYGGGRGGYSGGAGAGHDVVSSYGAPPRQPSYPELHQATPVPSAPYQVPVSSPPAAPHSEDSSSQPREVTEVEQDLGQLTIHSDETPPPPQSKSSLRFPLRPGKGSYGRKTLVKANHFFVELPKKDLHQYDVTITPEVTSRGVNRAVMEQLVKLYRDSHLGKRLPAYDGRKSLYTAGPLPFISKDFRITLVDEQRDREFKVVIKLAARADLHHLGLFLEGRQTDAPQEALQVLDIVLRELPTSRYCTVGRFFYLPELGRMQHLGEGLENRHGFYQSIRPTQMGLSLNIDMLSTAFIEPLPVIEFVTQLLNRNVSARPLSDADRVKIKKALRGIKVAVTHRGNMRRKYRIAGLTSQATRELTFP…
MsAGO68	MS.gene03521	CDS	ATGAGATCACAAAGCGAAGATCGTTTGCCCCCGCCACCTCCCATTGTTCCTCGAAATGTTAAACCAATAAAAATTGAACAAGAGCATGTAAAGAAGAAGCTTCTAACTAAAGTTCCGATGGCTAGACGTGGCCTCGGAACAACGGGAAATAAACTGTCTTTGTTAACAAATCACTTTAAAGTGAATGCTGCTAACACTGATGGGTTTTTCTTTCAGTACAATGTTGCTATATTTTATGAAGATGGACGCCCGGTTGAAGCGAGCGGTGCTGGCAGGAAGATACTTGACAAAGTTAAAAAAACTTATGATTCCGAGCTTAGAGGAAAAGACTTTGCTTATGACGGGGAGAAGACTCTATTCACAATGGGCTCTCTAGCTCAGAACAAGCTTGAGTTCATT…
		Protein	MRSQSEDRLPPPPPIVPRNVKPIKIEQEHVKKKLLTKVPMARRGLGTTGNKLSLLTNHFKVNAANTDGFFFQYNVAIFYEDGRPVEASGAGRKILDKVKKTYDSELRGKDFAYDGEKTLFTMGSLAQNKLEFIVVLEDVTSSRNNGNCSPDGIRSSNDIDRKRIRRPYRSKSYKVEINYASKIPLQAIDRALKGHETDNYQEALRVLDTILRQHAAKQGCLLVRQSFFHNDPRSFKNVGGGVLGCRGLHSSFRTTQSGLSLNIDVSTTMIVQPGPVVDFLIANQNVKDPFNLDWIKAKRTLKNLRITTMPANQEFKITGLSERPCKDQLFTLKKRGAAPGEDDSEEITIYEYFVNRRKIPLKYSARLPCINVGKPKRPTYFPIELCSLVSLQRYTKALS…
MsAGO69	MS.gene40435	CDS	ATGAACAACTTACCATGGTATGCCAAGTGTTTTCTCTGTGATTCATCTGTATGTTGTTTGGATAATAGAATTTATGCTGCTTTCAACATGGTCAGGAAGAGAAGAACTGATGGACCCAGTGGTGCTGAAGGTTCCGAAGGTCAGCAGAGGACTTCGCCTCCTCAACAGCAAGCTGCTGTAACTGGTGGTGCTGGGTATCAAGGAGGTGGAGGACCTCAAGGAGGTCGTGGCTATGCGCCCCAAGGAGGTCGTGGGGACTATGGTGGAGGTCGTGGGGACTATGGTGGTGGACGAGGTGCTTATGGTGGTGGTGGACGTGGTGGCCGTGGGATGCCCCAACAACAGTATGGGGGGCCTCCGAGGGGAGGACCTCCTCAGCAACAACAGCATTATGGTGGA…
		Protein	MNNLPWYAKCFLCDSSVCCLDNRIYAAFNMVRKRRTDGPSGAEGSEGQQRTSPPQQQAAVTGGAGYQGGGGPQGGRGYAPQGGRGDYGGGRGDYGGGRGAYGGGGRGGRGMPQQQYGGPPRGGPPQQQQHYGGPPDYQGRGRGPVQQQGGRGYGGGRGGYSGGVGAGAGHDVSSYGAPPRQPSYPELHQATPVSSAPFQVPVSPPVAPHSEASSSQPREVIEVEQDLGQLTIQSDETPAPPPPQSKSSIRFPLRPGKGSYGRKTLVKANHFFAELPKKDLHQYDVTITPEVTSRGVNRAVMEQLVRLYRDSHLGKRLPAYDGRKSLYTAGPLPFISKDFRITLVDEDDGSGGQRRDREFKVVIKLAARADLHHLGLFLEGRQTDAPQEALQVLDIVLRE…
MsAGO70	MS.gene80834	CDS	ATGCCCCAACAACAGTATGGGGGGCATCCGAGGGGAGGACCTCCTCAGCAACAACCTCCAGACTATCAAGGAAGAGGTAGAGGACCTGTGCAACAGCAAGGCGGCCGTGGGTACGGTGGTGGAAGAGGTGGATATAGCGGTGGTGTTGGTGCTGGCCACGACGTCGTCGTTTCATCCTATGGAGCCCCACCAAGGCAACCTTCATACCCCGAGCTGCACCAAGCAACCCCTGTACCCTCTGCTCCATACCAAGTCCCTGTGTCACCTCCAGCTGCACCCCATTCTGAGGATAGTTCATCTCAGCCACGAGAAGTGACTGAAGTGGAACAGGATTTGGGACAGTTGACAATCCATTCAGATGAGACTCCTCCTCCTCCTCCTCAAAGCAAATCATCACTA…
		Protein	MPQQQYGGHPRGGPPQQQPPDYQGRGRGPVQQQGGRGYGGGRGGYSGGVGAGHDVVVSSYGAPPRQPSYPELHQATPVPSAPYQVPVSPPAAPHSEDSSSQPREVTEVEQDLGQLTIHSDETPPPPPQSKSSLRFPLRPGKGSYGRKTLVKANHFFVELPKKDLHQYDVTITPEVTSRGVNRAVMKQLVKLYRDSHLGKRLPAYDGRKSLYTAGPLPFISKDFRITLVDEQRDREFKVVIKLAARADLHHLGLFLEGRQTDAPQEALQVLDIVLRELPTSRYCTVGRFFYLPELGRMQRLGEGLENRHGFYQSIRPTQMGLSLNIDMLSTAFIEPLPVIEFVTQLLNRNVSARPLSDADRVKIKKALRGIKVAVTHRGNMRRKYRIAGLTSQATRELTF…
MsAGO71	MS.gene80491	CDS	ATGAGATCACAAAGCGAAGATCGTTTGCCCCCACCACCTCCCATTGTTCCTCGAAATGTTAAACCAATAAAAATTGAACAAGAGCATGTAAAGAAGAAGCTTCTAACTAAAGTTCCGATGGCTAGACGTGGCCTCGGAACAACGGGAAATAAACTGTCTTTGTTAACAAATCACTTTAAAGTGAATGCTGCTAATACTGATGGGTTTTTCTTTCAGTACAATGTTGCTATATTTTATGAAGATGGACGCCCGGTTGAAGCGAGCGGTGCTGGCAGGAAGATACTTGACAAAGTTAAAAAAACTTATGATTCCGAGCTTAGAGGAAAAGATTTTGCTTATGACGGGGAGAAGACTCTATTCACAATGGGCTCTCTAGCTCAGAACAAGCTTGAGTTCATT…
		Protein	MRSQSEDRLPPPPPIVPRNVKPIKIEQEHVKKKLLTKVPMARRGLGTTGNKLSLLTNHFKVNAANTDGFFFQYNVAIFYEDGRPVEASGAGRKILDKVKKTYDSELRGKDFAYDGEKTLFTMGSLAQNKLEFIVVLEDVTSSRNNGNCSPDGIRSSNDIDRKRIRRPYRSKSYKVEINYASKIPLQAIDRALKGHETENYQEALRVLDTILRQHAAKQGCLLVRQSFFHNDPRSFKNVGGGVLGCRGLHSSFRTTQSGLSLNIDVSTTMIVQPGPVVDFLIANQNVKDPFNLDWIKAKRTLKNLRITTMPANQEFKITGLSERPCKDQLFTLKKRGAAPGEDDSEEITIYEYFVNRRKIPLKYSARLPCINVGKPKRPTYFPIELCSLVSLQRYTKALS…
MsAGO72	MS.gene041707	CDS	ATGGTCAGGAAGAGAAGAACTGATGGACCCAGTGGTGCTGAAGGTTCCGAAGGTCAGCAGAGGACTTCGCCTCCTCAACAGCAAGCTGCTGTAACCGGTGGTGCTGGGTATCAAGGAGGTGGAGGACCTCAAGGAGGTCGTGGCTATGCACCCCAAGGAGGTCGTGGGGACTATGGTGGAGGTCGTGGGGACTATGGTGGTGGTCGTGGAGACTATGGTGGTGGACGAGGTGCTTATGGTGGTGGTGGACGTGGTGGCCGTGGGATGCCCCAACAACAGTATGGGGGGCCTCCGAGGGGAGGACCTCCTCAGCAACAACAGCATTATGGTGGACCTCCAGACTATCAAGGAAGGGGCAGAGGACCTGTGCAACAGCAAGGCGGCCGTGGGTACGGTGGT…
		Protein	MVRKRRTDGPSGAEGSEGQQRTSPPQQQAAVTGGAGYQGGGGPQGGRGYAPQGGRGDYGGGRGDYGGGRGDYGGGRGAYGGGGRGGRGMPQQQYGGPPRGGPPQQQQHYGGPPDYQGRGRGPVQQQGGRGYGGGRGGYSGGVGVGAGAGHDVSSYGAPPRQPSYPELHQATPVSSAPFQVPVSPPVAPHSEASSSQPREVTEVEQDLGQLTIQSDETPAPPPPQSKSSIRFPLRPGKGSYGRKTLVKANHFFAELPKKDLHQYDVTITPEVTSRGVNRAVMEQLVRLYRDSHLGKRLPAYDGRKSLYTAGPLPFISKDFRITLVDEDDGSGGQRRDREFKVVIKLAARADLHHLGLFLEGRQTDAPQEALQVLDIVLRELPTSRYCPVGRSFYSPDLGR…
MsAGO73	MS.gene82574	CDS	ATGAGGAGAAAATACCGCATTGCTGGTCTGACTTCACAAGCTACCAGAGAATTAACATTCCCTGTGGATGAGAGGGGTACCATGAAGTCTGTTTTGGAGTATTTCTTTGAGACATATGGTTTTGTCATTCAGCATACTCAGTGGCCTTGTTTGCAAGTTGGAAACCCACAGAGGCCTAATTACCTCCCAATGGAGGTCTGCAAGATTGTGGAGGGCCAAAGGTACTCCAAAAGACTTAATGAGAGGCAGATTACTGCCTTGCTCAAGGTCACTTGTCAGCGTCCCCTTGACAGAGAGCGGGACATTATGCAGTTGATGTCATTCTGTGCTATATACGTACTGACAGTACGTCACAATGCCTACCACAAAGATCCCTATGCTGAAGAGTTTGGTATCACA…
		Protein	MRRKYRIAGLTSQATRELTFPVDERGTMKSVLEYFFETYGFVIQHTQWPCLQVGNPQRPNYLPMEVCKIVEGQRYSKRLNERQITALLKVTCQRPLDRERDIMQLMSFCAIYVLTVRHNAYHKDPYAEEFGITISDQLTQVEARILPAPWLRYNDTGREKDCLPQVGQWNMMNKKMFNGGSVKYWLCVNFSRTVQDSVARGFCYELAQMCYISGMEFNPEPVVPAITARPDQVEKVLKTRYHDAKSKMPKDKEVDLLIVILPDNNGSLYGDLKRICETDLGVVSQCCLTKHVFKMSKQYLANVALKINVKVGGRNTVLVDALSRRIPLVSDRPTIIFGADVTHPHPGEDSSPSIAAVVASQDWPEITKYAGLVCAQAHRQELIQDLFKQWQDPVRGTLT…
MsAGO74	MS.gene42021	CDS	ATGAGATCACAAAGCGAAGATCGTTTGCCCCCACCACCTCCCACTGTTCCTCGAAATGTTAAACCAATAAAAATTGAACAAGAGCATGTAAAGAAGAAGCTTTTAACTAAAGTTCCGATGGCTAGACGTGGCCTCGGAACAACGGGAAATAAACTGTCTTTGTTAACAAATCACTTTAAAGTGAATGCTGCTAACACTGATGGGTTTTTCTTTCAGTACAATGTTGCTATATTTTTTGAAGATGGACGCCCGGTTGAAGCGAGCGGTGCTGGCAGGAAGATACTTGACAAAGTTAAAAAAACTTATGATTCCGAGCTTAGAGGAAAAGACTTTGCTTATGACGGGGAGAAGACTCTATTCACAATGGGCTCTCTAGCTCAGAACAAGCTTGAGTTCATT…
		Protein	MRSQSEDRLPPPPPTVPRNVKPIKIEQEHVKKKLLTKVPMARRGLGTTGNKLSLLTNHFKVNAANTDGFFFQYNVAIFFEDGRPVEASGAGRKILDKVKKTYDSELRGKDFAYDGEKTLFTMGSLAQNKLEFIVVLEDVTSSRNNGNCSPGGIRSSNDIDRKRIRRPYRSKSYKVEINYASKIPLQAIDRALKGHETENYQEALRVLDTILRQHAAKQGCLLVRQSFFHNDPRSFKNVGGGVLGCRGLHSSFRTTQSGLSLNIDVSTTMIVQPGPVVDFLIANQNVKDPFNLDWIKAKRTLKNLRITTMPANQEFKITGLSERLCKDQLFTLKKRGAAPGEDDSEEITIYEYFVNRRKIPLKYSARLPCINVGKPKRPTYFPIELCSLVSLQRYTKALS…
MsAGO75	MS.gene05149	CDS	ATGGTCAGGAAGAGAAGAACTGATGGACCCAGTGGTGCTGAAGGTTCCGAAGGTCAGCAGAGGACTTCACCTCCTCAACAGCAAGCTGCTGTTACTGGTGCTGCTGGATACCAGGGAGGCGGAGGACCTCAAGGAGGCCGTGGCTATGCTCCCCAAGGTGGACGTGGTGACTATGGTGGTGGACGTGGTGACTATGGTGGTGGACGAGGTGACTATGGTGGTGGACGAGGTGCTTATGGTGGTGGTGGACGTGGTGGCCGTGGGATGCCCCAACAACAGTATGGGGGGCCTCCGAGGGGAGGACCTCCTCAGCAACAACAGCAGTATGGTGGACCTCCAGACTATCAAGGAAGAGGTAGAGGGCCTGTGCAACAGCAAGGCGGCCGTGGGTACGGTGGT…
		Protein	MVRKRRTDGPSGAEGSEGQQRTSPPQQQAAVTGAAGYQGGGGPQGGRGYAPQGGRGDYGGGRGDYGGGRGDYGGGRGAYGGGGRGGRGMPQQQYGGPPRGGPPQQQQQYGGPPDYQGRGRGPVQQQGGRGYGGGRGGYSGGGGGAGAGHDVVSSYGAPPRQPSYPELHQATPVSSAPYQVPVSPPAAPHSEASSSQPREVTEVEQDLGQLTIQSDETPAPPPPQSKSSLRFPLRPGKGSYGRKTLVKANHFFAELPKKDLHQYDVTITPEVTSRGVNRAVMEQLVKLYRDSHLGKRLPAYDGRKSLYTAGPLPFISKDFRITLVDEDDGSGGQRRDREFKVVIKLAARADLHHLGLFLEGRQTDAPQEALQVLDIVLRELPTSRYCPVGRSFYSPDLGR…
MsAGO76	MS.gene05453	CDS	ATGGTCAGGAAGAGAAGAACTGATGGACCCAGTGGTGCTGAAGGTTCCGAAGGTAAGCAGAGGACTTCACCTCCTCAACAGCAAGCTGCTGTAACCGGTGCTGCTGGATACCAGGGAGGCGGAGGACCTCAAGGAGGCCGTGGCTATGCTCCCCAAGGTGGACGAGGTGCTTATGGTGGTGGTGGACGTGGTGGACGTGGGATGCCCCAACAACAGTATGGGGGGCATCCGAGGGGAGGACCTCCTCAGCAACAACCTCCAGACTATCAAGGAAGAGGTAGAGGACCTGTGCAACAGCAAGGCGGCCGTGGGTACGGTGGTGGAAGAGGTGGATATAGCGGTGGTGTTGGTGCTGGCCACGACGTCGTCGTTTCATCCTATGGAGCCCCACCAAGGCAA…
		Protein	MVRKRRTDGPSGAEGSEGKQRTSPPQQQAAVTGAAGYQGGGGPQGGRGYAPQGGRGAYGGGGRGGRGMPQQQYGGHPRGGPPQQQPPDYQGRGRGPVQQQGGRGYGGGRGGYSGGVGAGHDVVVSSYGAPPRQPSYPELHQATPVPSAPYQVPVSSPPAAPHSEASSSQPREVTEVEQDLGQLTIHSDETPPPPQSKSSLRFPLRPGKGSYGRKTLVKANHFFVELPKKDLHQYDVTITPEVTSRGVNRAVMEQLVKLYCHSHLGKRLPAYDGRKSLYTAGPLPFISKDFKITLVDEQRRDREFKVVIKLAARADLHHLGLFLEGRQTDAPQEALQVLDIVLRELPTSRYRTVGRSFYLPDLGRRQPSGEGLERWRGFYQSIRPTQMGLSLNIDMLSTA…
MsAGO77	MS.gene036864	CDS	ATGAAGGAAGAAGGTAGAGTTCAAGAAACTGGACTTGAATCTCAACTGGCTTCATGTTTTTCTTCCTCTTGCAAAAGTCTTGTGTTTCCTTCTAGGCCTGGCTATGGCAAACTTGGAACAAAGTGTGTTGTCAAAGCTAATTACTTCCTTGCAGATATTTCAGTATCTAACTTGAGCCATTATCATGTTGATATAACTCCTCAAGTTATCTCTAGTAAAACAAGAAAAGCTATCATAGCTAAGTTAGTGAAGCTTTACCAGAACACTGAATTGGGAAAGAAGCTCCCTGTTTATGATGGTGCAGAGAATCTTTACACTGCCGGTTCGCTTCCTTTTACACACAAAGAGTTCAATATACTATTGATTGAGGATGATGAGGGTATTGGTACTACAAGGGAA…
		Protein	MKEEGRVQETGLESQLASCFSSSCKSLVFPSRPGYGKLGTKCVVKANYFLADISVSNLSHYHVDITPQVISSKTRKAIIAKLVKLYQNTELGKKLPVYDGAENLYTAGSLPFTHKEFNILLIEDDEGIGTTRERKFEVAIKFLAHVSMHQLHELLSGKKVETPQEAINAIDIVLKELASHSYVSFGSLHYSPDLKKPHKLSGGLESWSGFYQSIRPTQMGLSLNVDMASTVFIEPLPVIDIAAKILGKDVHSKPLSDADRIKIKKTLRGVKVEVTYRGSFRRKYRITGLSSQPTRELSFPLGEKMNMISVIDYFQEMYGYTIMYPHLPCLQVGSQKKVNYLPMEACKIVGGQRYTKGLSEKQITSMLRVSCQRPREREIDILQTIHQNDYDCNPYAKEF…
MsAGO78	MS.gene032958	CDS	ATGAAGGAAGAATGTAAAGTTCAGGAAACTGGACTTGAATCTCAACTGGCTTCATGTTTTTCTTCCTCTTGCAAAAGTCTTGTGTTTCCTTCTAGGCCTGGCTATGGCAAACTGGGAACAAAATCTGTTGTAAAAGCTAATTACTTCCTTGCAGATATTTCAGTATCTGACTTGAGCCATTACCATGTTGATATAACTCCTGAAGTTATCTCTAGTAAAACAAGAACAGCTATCATAGCTAAGTTAGTGAAGCTTCACCAGAACACTGAATTGGGAAAGAAGCTCCCTGTTTATGACGGTGCAGAGAATCTTTACACTGCCGGTTCGCTTCCTTTTGCACACAAAGAGTTCAATATACTATTGATTGAGGATGATGAGGGTATTGGTACTACAAGGGAA…
		Protein	MKEECKVQETGLESQLASCFSSSCKSLVFPSRPGYGKLGTKSVVKANYFLADISVSDLSHYHVDITPEVISSKTRTAIIAKLVKLHQNTELGKKLPVYDGAENLYTAGSLPFAHKEFNILLIEDDEGIGTTRERKFEVAIKFLAHVSMHQLHELLSGKKVETPQEAINAIDIVLKELASHSYVSFGSLHYSPDLKKPHKLTGGLESWSGFYQSIRPTQMGLSLNVDMASTVFIEPLPVIDIAAQILGKDVHSKPLSDADRIKIKKTLRGVKVEVTYRGSFRRKYRITGLSSQPTRELSFPLGEKMNMISVVDYFQEIYGYTIMYPHLPCLQEGSQKKVNYLPMEACKIVGGQRYTKGLSEKQITSMLRVSCQRPRERENDILQTIHQNDYDCNPYAKEF…
MsAGO79	MS.gene060552	CDS	ATGAAGGAAGAAGGTAAAGTTCAAGAAACTGGACTTGAATCTCAACTGGCTTCATGTTTTTCTTCCTCTTGCAAAAGTCTTGTGTTTCCTTCTAGGCCTGGCTATGGCAAACTTGGAACAAAGTGTGTTGTCAAAGCTAATTACTTCCTTGCAGATATTTCAGTATCTAACTTGAGCCATTATCATGTTGATATAACTCCTCAAGTTATCTCTAGTAAAACAAGAAAAGCTATCATAGCTAAGTTAGTGAAGCTTTACCAGAACACTGAATTGGGAAAGAAGCTCCCTGTTTATGATGGTGCAGAGAATCTTTACACTGCCGGTTCGCTTCCTTTTACACACAAAGAGTTCAATATACTATTGATTGAGGATGATGAGGGTATTGGTACTACAAGGGAA…
		Protein	MKEEGKVQETGLESQLASCFSSSCKSLVFPSRPGYGKLGTKCVVKANYFLADISVSNLSHYHVDITPQVISSKTRKAIIAKLVKLYQNTELGKKLPVYDGAENLYTAGSLPFTHKEFNILLIEDDEGIGTTRERKFEVAIKFLAHVRMHQLHELLSGKKVETPQEAINAIDIVLKELASHSYVSFGSLHYSPDLKKPHKLTGGLESWSGFYQSIRPTQMGLSLNVDMASMVFIEPLPVIDIAAKILGKDVHSKPLSDADRIKIKKTLRGVKVEVTYRGSFRRKYRITGLSSQPTRELSFPLGEKMNMISVIDYFQEMYGYTIMYPHLPCLQVGSQKKVNYLPMEACKIVGGQRYTKGLSEKQITSMLRVSCQRPREREIDILQTIHQNDYDCNPYAKEF…
MsAGO80	MS.gene038707	CDS	ATGAAGGAAGAAGGTAAAGTTCAAGAAACTGGACTTGAATCTCAACTGGCTTCATGTTTTTCTTCCTCTTGCAAAAGTCTTGTGTTTCCTTCTAGGCCTGGCTATGGCAAACTTGGAACAAAGTGTGTTGTCAAAGCTAATTACTTCCTTGCAGATATTTCAGTATCTAACTTGAGCCATTATCATGTTGATATAACTCCTCAAGTTATCTCTAGTAAAACAAGAAAAGCTATCATAGCTAAGTTAGTGAAGCTTTACCAGAACACTGAATTGGGAAAGAAGCTCCCTGTTTATGATGGTGCAGAGAATCTTTACACTGCCGGTTCGCTTCCTTTTACACACAAAGAGTTCAATATACTATTGATTGAGGATGATGAGGGTATTGGTACTACAAGGGAA…
		Protein	MKEEGKVQETGLESQLASCFSSSCKSLVFPSRPGYGKLGTKCVVKANYFLADISVSNLSHYHVDITPQVISSKTRKAIIAKLVKLYQNTELGKKLPVYDGAENLYTAGSLPFTHKEFNILLIEDDEGIGTTRERKFEVAIKFLAHVSMHQLHELLSGKKVETPQEAINAIDIVLKELASHSYVSFGSLHYSPDLKKPHKLTGGLESWSGFYQSIRPTQMGLSLNVDMASTVFIEPLPVIDIAAKILGKDVHSKPLSDADRIKIKKTLRGVKVEVTYRGSFRRKYRITGLSSQPTRELSFPLGEKMNMISVIDYFQEMYGYTIMYPHLPCLQVGSQKKVNYLPMEACKIVGGQRYTKGLSEKQITSMLRVSCQRPREREIDILQTIHQNDYDCNPYAKEF…
MsAGO81	MS.gene056951	CDS	ATGAAGGAAGAAGGTAAAGTTCAAGAAACTGGACTTGAATCTCAACTGGCTTCATGTTTTTCTTCCTCTTGCAAAAGTCTTGTGTTTCCTTCTAGGCCTGGCTATGGCAAACTTGGAACAAAGTGTGTTGTCAAAGCTAATTACTTCCTTGCAGATATTTCAGTATCTAACTTGAGCCATTATCATGTTGATATAACTCCTCAAGTTATCTCTAGTAAAACAAGAAAAGCTATCATAGCTAAGTTAGTGAAGCTTTACCAGAACACTGAATTGGGAAAGAAGCTCCCTGTTTATGATGGTGCAGAGAATCTTTACACTGCCGGTTCGCTTCCTTTTACACACAAAGAGTTCAATATACTATTGATTGAGGATGATGAGGGTATTGGTACTACAAGGGAA…
		Protein	MKEEGKVQETGLESQLASCFSSSCKSLVFPSRPGYGKLGTKCVVKANYFLADISVSNLSHYHVDITPQVISSKTRKAIIAKLVKLYQNTELGKKLPVYDGAENLYTAGSLPFTHKEFNILLIEDDEGIGTTRERKFEVAIKFLAHVSMHQLHELLSGKKVETPQEAINAIDIVLKELASHSYVSFGSLHYSPDLKKPHKLTGGLESWSGFYQSIRPTQMGLSLNVDMASTVFIEPLPVIDIAAKILGKDVHSKPLSDADRIKIKKTLRGVKVEVTYRGSFRRKYRITGLSSQPTRELSFPLGEKMNMISVIDYFQEMYGYTIMYPHLPCLQVGSQKKVNYLPMEACKIVGGQRYTKGLSEKQITSMLRVSCQRPREREIDILQTIHQNDYDCNPYAKEF…
MsAGO82	MS.gene065805	CDS	ATGGACAGGGTGCAGGAGACATATGCTTCTGACTTGAATGGCAAGGAATTTGCATATGATGGGGAGAAAAGCTTGTTTACTATTGGCTCTCTTCCTCAAAACAAGCTTGAGTTTGAAATTGTTTTAGAGGATGTTGTTTCCAGCAGAAACAATGGAAATCGTAGTCCTGATGCTAATGGAGACAATGAAGCTGACAAAAAGAGAGTGCGACGCCCGTACAATGCAAAGACATTTAAAGTTGAGATTAGCTTTGCTACGAAAGTTCCTATGTATGCGATTGCAAATGCATTACGCGGGCAGGAAACAGAGAATTTCCAAGAAGCTGTTAGAGTTCTTGATATCATATTGAGGCAACATGCCGCTAAGCAGGGCTGCTTACTTGTGCGCCAGTCTTTCTTC…
		Protein	MDRVQETYASDLNGKEFAYDGEKSLFTIGSLPQNKLEFEIVLEDVVSSRNNGNRSPDANGDNEADKKRVRRPYNAKTFKVEISFATKVPMYAIANALRGQETENFQEAVRVLDIILRQHAAKQGCLLVRQSFFHNDPRILLMLGVVFLAVEDSTQVLELHRADVSTTMIIQPGPVVDFLISNQNVRDHFQIDWGKAKRTLKNLRVKTHPSNQEWKICGLSEVPCKELTFTLKKRDGEGTDEMTVLDYFANVRKIDLRYSADLPCINVGRPKRPTYFPMELCELVSLQRYTKSLSTLQRASLVEKSRQKPQERMRILTDALKTSNYGAEPLLQSCGISISTGFTQVEGRVLPAPKLKFGNGEDFTPRNGRWNFKQQGNCKFVQPTKKIEKWAVANFSARC…
MsRDR1	MS.gene026514	CDS	ATGCATCACTCACATTGTCGTACCAAGAAACTTCTCCTTTTTCAGTTACGCAGTGCTCCTCGGATCTACGAAAAAGATGTTTCTGAAATCAAGTTTTTTAAGGAAGCTTATGACAATCATTGGTTTAGAAGTGTAGATTTCACCCCATCATGCTGCATTGGACAATCATCATCTTTATGTTTTGAACTTCCACAAAATACCGAGGTTCCGAATTTTTGTCAACACTATCGAAATTATTATAATGTTGATAACACCTTTGATCTTGAGAAACAACTTGGTTTCTCATCAAATTTGAATTTTGTCCCCATGGTGATTCCACCAGAAGGATTCAACTTGCCATACAAAATTCTGTTCAAAATCAACTCACTAGTTCAACATAGTTGCCTTCCTTTGCAAGCA…
		Protein	MHHSHCRTKKLLLFQLRSAPRIYEKDVSEIKFFKEAYDNHWFRSVDFTPSCCIGQSSSLCFELPQNTEVPNFCQHYRNYYNVDNTFDLEKQLGFSSNLNFVPMVIPPEGFNLPYKILFKINSLVQHSCLPLQAIDTNLFHMVDPQRIKFEYIESALNKLYQMKECCYDPVQWLEKQYQRYSTNTSIPISSSISLDNGLVYVHRVKVTPSKIYFCGPEVNLSNRVLRNYPEDTDNFLRVSFVDENMDKLRSSNLLSGSSCIDVDRETKVHQRVLSTLKNGIEIGDKKFEFLAFSSSQLRDNSAWMFAPRTGLTTGDIRKWMGDFHEIKNVAKYAARLGQSFSSSRETVSVGRHEIEIIPDIELKRGEIKYCFSDGIGKISYELAQEVAKKCGCKDHIIPS…
MsRDR2	MS.gene026512	CDS	ATGGTTAAAAGTAAAACAATTGAGTTGTATGGATTTCCTCATTATGTGACCGTGCCTGATGTAAAGAGATTTGTAGAGCAGTATACTGGTGAAGGAAGCGTGGTTGCTATAAAGATAAGAGAAGGCAAAGCCCGTATTCGAACAGCATTTGCTATTATTCAATTCACTACTAAAGATCATGCTACAGATATGATGACCTTACCTAGCAGAAGTTTGTCGCCATTGCAGTACGGGAGCTCCTATTTAAAAGTTCGGGAAATGGAAAGAGATATTGTTCCAAGGCCAAGGGAATTTTTGCACAGTTTGGATGATGTGAAACTGTATTTTGGCTGTCAAATCTCAAAGAAAAGATTATCTGTTTTATGGAGAGAGGAGAATGTTAGAGTTGATTTTGGGATT…
		Protein	MVKSKTIELYGFPHYVTVPDVKRFVEQYTGEGSVVAIKIREGKARIRTAFAIIQFTTKDHATDMMTLPSRSLSPLQYGSSYLKVREMERDIVPRPREFLHSLDDVKLYFGCQISKKRLSVLWREENVRVDFGIGMKKWRFSLCHDNKTFKLELSYENIWKIELHQPRGKTTKYLLIQLIGAPRVFELYSHTSDDAYNIYEDPFKNYFIDPPDDQWIRTVDFTPCSCIGQSSALCLELPSSRDFPNFRENFAHYEESAGPYTLESGSPFSCNPDVVPMVAPPQGIQIPFDILFKVNSLVQHGCLSGSELDNAFYHLVDPTRKNVELIENALEKMYYSKDFCYEPVKWLKDQYEMYRSSNNPPRSLTISLDNGLVYVCRAQITPCKVYFCGPEINVSNRVL…
MsRDR3	MS.gene026511	CDS	ATGGGTAAAAGTAAAACAATTGAGTTGTATGGATTCCCTTCTTTTGTGAACGTGTCTCAAGTAAAGATATTTGTAGAGCATTATACTGGTGAAGGAAGTGTGGTTGCTATGAAGATTAGAGTAGGCAAAGGACAGAATCCAAGAGCATTTGCAATTATTCAATTCACTGCTGCAAAACATGCTACATTCATGATGGCCTTACCTAGCAGAACTAAATTGCGGTTCGGGAACTCCTATTTAAAAGTTAGGGAAATGGAAAGAGATATTGATCCAAAGCCAAGGGCATTCTTGGACAGTTTAGACGATGTTAAACTGTATTTTGGCTGTCAGATCTCAAAGGAAAGATTCTCTATATTATGGAAGGTGGATGCTAGTGTAGATTTTGGGATTGGTATGAGA…
		Protein	MGKSKTIELYGFPSFVNVSQVKIFVEHYTGEGSVVAMKIRVGKGQNPRAFAIIQFTAAKHATFMMALPSRTKLRFGNSYLKVREMERDIDPKPRAFLDSLDDVKLYFGCQISKERFSILWKVDASVDFGIGMRKWRFSMLHENKKFKLELSYENIWKIELHQPQGKTAKYLLIQLIGAPRVFECNVPTSTSVYEDPLKNYYRDSPDDQWIRAIDFTPCSCIGQSSAICLELPSNRDFPNFKENCVHYEEIEGQYTLESGSTFSCNPDVVPMVAPPQGIQIPFDILFKVNSLVQHGCLSGSELDNAFYRLVDPLRIKVEFIEHALEKMYYSKDFCYEPARWLKDHYRMYLSANNPPRSPTLSLDNGLVYVRRVQITPCKVYFCGPEINVSNRVLRHFHQH…
MsRDR4	MS.gene026510	CDS	ATGCATCACTCACATTGTCATACCAAGAAACTTCTCCTTTTTCAGTTACGCAGTGCTCCTCGGATCTACGAAAAAGATGTTTCTGAAATCAAGTACTTTAAGGAAGCTTATGACAATCATTGGTTTAGAAGTGTAGATTTCACCCCATCATGCTGCATTGGACAATCATCATCTTTATGTTTTGACCTTCCACAAAATACCGAGGTTCCAAATTTTTGTCAACACTATCGAAATTATTATAATGTTGATAACACCTTTGATCTTGAGAAACAACTTGGTTTCTCATCAAATTTGAATTTTGTCCCCATGGTGATTCCACCAGAAGGATTCAACTTGCCATACAAAATTCTGTTCAAAATCAACTCACTAGTTCAACATAGTTGCCTTCCTTTGCAAGCA…
		Protein	MHHSHCHTKKLLLFQLRSAPRIYEKDVSEIKYFKEAYDNHWFRSVDFTPSCCIGQSSSLCFDLPQNTEVPNFCQHYRNYYNVDNTFDLEKQLGFSSNLNFVPMVIPPEGFNLPYKILFKINSLVQHSCLPLQAIDTNLFHMVDPQRIKFEYIESALNKLYQMKECCYDPVQWLEKQYQRYSTNTSIPISSSISLDNGLVYVHRVKVTPSKIYFCGPEVNLSNRVLRNYPEDTDNFLRVSFVDENMDKLRSSDLLSGSSCIDVDRETKVHQRVLSTLKNGIEIGDKKFEFLAFSSSQLRDNSAWMFAPRTGLTTGDIRKWMGDFHEIKNVAKYAARLGQSFSSSRETVSVGRHEIEIIPDIELKRGEIKYCFSDGIGKISYELAQEVAKKCGCKDHIIPS…
MsRDR5	MS.gene026507	CDS	ATGGTTAAAAGTAAAACAATTGAGTTGTCTGGATTCCCTCATTATGTTACCGTGCCTGATGTAAAGAGATTTGTAGAGCATTATACTGGTGAAGGAAGTGTCGTTGCTATAAAAATAAGAGAAGGCAAAGCCCGTATTCGAACAGCATTTGCAATTATTCAATTCACTACTAAAGATCATGCTACAGATATGATGGCCTTACCTAGTGGAAGTTTGCCACCTTTGCAGTACGGGAGCTCCTATTTAAAAGTTCAGGAAATGGAAAGAGATATTGTTCGAAGGCCAAGGGAATTTTTGCACAGTTTGGATGATGTGAAACTGTATTTTGGCTGTCAAATCTCAAAGAAAAGATTATCTGTTTTATGGAGAGAGGAGAATGTTAGAGTTGATTTTGGGATT…
		Protein	MVKSKTIELSGFPHYVTVPDVKRFVEHYTGEGSVVAIKIREGKARIRTAFAIIQFTTKDHATDMMALPSGSLPPLQYGSSYLKVQEMERDIVRRPREFLHSLDDVKLYFGCQISKKRLSVLWREENVRVDFGIGMRKWRFSLCHDNKTFKLELSYENIWKIELHQPRGKTTKYLLIQLIGAPRVFELYSPTSDDAYNVYEDPFKNYFSDPPDDQWIRARDFTPCSCIGQSSALCLELPSSTDFPNFRENFAHYEESAGPYTLESGSPFSCNPDVVPMVAPQGIQIPFDILFKVNSLVQHGYLSGSELDNAFYHLVDPTRMNVELIENALEKMYYSKDFCYEPVRWLKDQYKMHLSSNNPPRSPTISLDNGLVYVRRAQITPCKVYFCGPEINVSNRVLR…
MsRDR6	MS.gene026506	CDS	ATGAAAATGGAAAGAGATATTGATCCAAAGCCAACGGCATTCTTCTACAGATTAGACGATGTTAAACTGTATTTTGGCTGTCAGATCTCAAAGGAAAGATTCTCTGTATTATGGGGAAAGATGGATGCTAGTGTAGATTTTGGGATTGGATTGAGAAAGTGGCGATTCTCTATGTGCCATGACGATAAGAAGTTCAAACTTGAGCTTTCATATGAGAATATTTGGAAGATTGAACTGCATCAACCATGGTTTAAAACTGCAAAGTATCTATTGATTCAGTTAATTGGTGCTCCTCGTGTTTTTGAGCTTAATGTTCCTACATCAACAAGTAAAGATCCTCTGAAGAACTATTACAGAGATTCCCCTGATAAGCAATGGATCCGTGCGATAGATTTCACT…
		Protein	MKMERDIDPKPTAFFYRLDDVKLYFGCQISKERFSVLWGKMDASVDFGIGLRKWRFSMCHDDKKFKLELSYENIWKIELHQPWFKTAKYLLIQLIGAPRVFELNVPTSTSKDPLKNYYRDSPDKQWIRAIDFTPCSCIGQSSAICLKIPSNRDFPNFRENFVHYEEIEGQYTLERGSPFSCNTDVVPMVAPPQGIQIPFHILFKVNSLVQHGCLSGSELDNAFYRLVDPLRIKVEFIEHALEKLYYSKDFCYEPARWLKDRYRMYLSANNPPRSPTISLDNGLVYVRRVQITPCKVYFCGPEINVSNRVLRHFHQHIDNFLRVSFVDEELDNMYSADLSSRISKNGRTEIYYRILSILRNGIDICGMKFEFLAFSSSQLRENSLWMFACTTTGLTADSI…
MsRDR7	MS.gene026505	CDS	ATGGTTAAAAGTAAAACAGTTGAGCTGTATGGATTCCCTCATTATGTGACCGTGCCTGATGTAAAGAGATTTGTAGAGCAGTATACTGGTGAAAGAAGTGTGGTTGCTATAAAGATAAGAGAAGGCAAAGCCCGTAATCGAACAGCATTTGCAATTATTCAATTCACTACTAAAGATCATGCTACAGATATGATGGCCTTACCTAGCAGAAGTTTGTCACCATTGCAGTACGGGAGCTCCTATTTAAAAGTTCGGGAAATGGAAAGAGATATTGTTCCAAGGCCAAGGGAATTTTTGCACAGTTTGGATGATGTGAAACTGTATTTTGGCTGTCAAATCTCAAAGAAAAGATTATCTGTTTTATGGAGAGAGGAGGATGTTAGAGTTGATTTTGGGATT…
		Protein	MVKSKTVELYGFPHYVTVPDVKRFVEQYTGERSVVAIKIREGKARNRTAFAIIQFTTKDHATDMMALPSRSLSPLQYGSSYLKVREMERDIVPRPREFLHSLDDVKLYFGCQISKKRLSVLWREEDVRVDFGIGMRKWRFSLCHDNKTFKLELSYENIWKIELHQPRGKTTKYLLIQLIGAPRVFELYSPTSDDAYNIYEDPFKNYFIDPPDDQWIRTIDFTPCSCIGQSSALCLELPSSRDFPNFRENFAHYEESAGPYTLESGSPFSCNLDVVPMVAPQGIQIPFDILFKVNSLVQHGCLSGSELDNAFYHLVDPTRKNVELIENALEKMYYSKDFCYEPVRWLKDQYEMYRSSNNPPRSPTISLDNGLVYVRRAQITPCKVYFCGPEINVSNRVLR…
MsRDR8	MS.gene026504	CDS	ATGGAAAGAGATATTGATCCAAAGCCAACGGCATTCTTCTACAGATTAGACGATGTTAAATTGTATTTTGGCTGTCAGATCTCAAAGGAAAGATTCTCTGTATTGTGGGGAAAGATGGATGCTAGTGCAGATTTTGGGATTGGATTGAGAAAGTGGCGATTCTCTATGTGCCATGACGATAAGAAGTTCAAACTTGAGCTTTCATATGAGAATATTTGGAAGATTGAACTGCATCAACCATGGTTTAAAACTGCAAAGTATCTATTGATTCAGTTAATTGGTGCTCCTCGTGTTTTTGAGCTTAATGTTCCTACATCAACAAGTGTATCTAAAGATCCTCTGAAGAACTATTACAGAGATTCCCCTGATAAGCAATGGATCCGTGCGATAGACTTCACT…
		Protein	MERDIDPKPTAFFYRLDDVKLYFGCQISKERFSVLWGKMDASADFGIGLRKWRFSMCHDDKKFKLELSYENIWKIELHQPWFKTAKYLLIQLIGAPRVFELNVPTSTSVSKDPLKNYYRDSPDKQWIRAIDFTPCSCIGQSSAICLKIPSNRDFPNFRENIVHYEEIEGQYTLERGSPFSCNPDVVPMVAPPQGIQIPFHILFKVNSLVQHGCLSGSELDNAFYRLVDPLRIKVEFIEHALEKLYYSKDFCYEPARWLKDQYRMYLSANNPPRSPTISLDNGLVYVRRVQITPCKVYFCGPEINVSNRVLRHFHQHIDNFLRVSFVDEELDNMYSANLSSRISENGRTEIYYRILSILRNGIDIGGMKFEFLAFSSSQLRENSLWMFARATTGLTADSI…
MsRDR9	MS.gene026502	CDS	ATGGGTAAAAGTAAAACAATTGAGTTGTATGGATTCCCTTCTTTTGTGAACGTGTCTGAAGTAAAGATATTTGTAGAGCATTATACTGGTGAAGGAAGTGTGGTTGCTATGAAGATTAGAGTAGGCAAAGGACAGAATCCAAGAGCATTTGCAATTATTCAATTCACTGCTGCAAAACATGTTACATTCATGATGGCCTTACCTAGCAGAACTAAATTGCGGTTCGGGAACTCCTATTTAAAAGTTAGGGAAATGGAAAGAGATATTGATCCAAAGCCAAGGGCATTCTTGGACAGTTTAGACGATGTTAAACTGTATTTTGGCTGTCAGATCTCAAAGGAAAGATTCTCTATATTATGGAAGGTGGATGCTAGTGTAGATTTTGGGATTGGTATGAGA…
		Protein	MGKSKTIELYGFPSFVNVSEVKIFVEHYTGEGSVVAMKIRVGKGQNPRAFAIIQFTAAKHVTFMMALPSRTKLRFGNSYLKVREMERDIDPKPRAFLDSLDDVKLYFGCQISKERFSILWKVDASVDFGIGMRKWRFSMLHENKKFKLELSYENIWKIELHQPQGKTAKYLLIQLIGAPRVFECNVPTSTSVYKDPLKNYYRDSPDDQWIRAIDFTPCSCIGQSSAICLELPSNRDFPNFKENCVHYEEIEGQYTLESGSTFSCNPDVVPMVAPPRGIQIPFDILFKVNSLVQHGCLSGSELDNAFYRLVDPLRIKVEFIEHALEKMYYSKDFCYEPARWLKDHYRMYLSANNPPRSPTISLDNGLVSVRRVQITPCKVYFCGPEINVSNRVLRHFHQH…
MsRDR10	MS.gene026501	CDS	ATGGGCAAAAGTAAAACAATTGAGTTATCTGGATTCCCTTGTTATGAGACTGTATATGATGTAAAGAGTTTCGTAGAGAAGTATACCGGTGAAGGAAGTGTGGTTGCTATGAAGATAAGGGAAGGCAAAGGCCATGTTCAAAAAGCATTTGCAATTATTCAATTCACTACTGCTAAACATGCTACATATATGATGACCTTGTCTAACTTAAGTTTGCCAACATGGCGGTACGGGGGCTACGATTTAAAAGTTCGGGAAATGGAAAGAGATATTGTTCCAAAGCCAAGAGCATTTTTGGAAAGTTTAGATCATGTGAAACTGCATTTTGGCTGTCAGATCTCAAAGGAAAGATTCTCTTCATTATGGAGAGAGGTGGATGTTAGTGTAGATTTTGGGATT…
		Protein	MGKSKTIELSGFPCYETVYDVKSFVEKYTGEGSVVAMKIREGKGHVQKAFAIIQFTTAKHATYMMTLSNLSLPTWRYGGYDLKVREMERDIVPKPRAFLESLDHVKLHFGCQISKERFSSLWREVDVSVDFGIGMRKWQFSMRHDDKMFKLELSYENIWKIELHRPRGKTAKYLLIQLIGAPRVFEHSINLYEDLYMNYYKDFPDEQWIRSIDFTPCNCIGQSSALCLELPSDRDFPNFWENFAHYEEIEGQYTLERELPFSCNLDVVPIVAPPQGIHIPFEILFKVNSLVQNGCLSGSALDNAFYRLVDPLRINIEFIEHALEKMYYSKDFCYEPARWLKDQYRMYLSSNNPPQSPTINLDNGLVYVRRVQITPCKVYFCGPEINVSNRVLRRFRKHI…
MsRDR11	MS.gene026500	CDS	ATGGGTAAAAGTAAAACAATTGAGTTATCTGGATTCCCTTGTTATGTAACCGAATCTAATGTAAAGAGTTTCGTAGAGAAGTATACCGGTGAAGGAAGTGTGGTTGCTATGAAGATAAGGGAAGGCAAAGGCCATGTTCAAAAAGCATTTGCAATTATTCAATTCACTACTGCTAAACATGCTACATATATGATGACCTTGTCTAACTTAAGTTTGCCAACATGGCGGTACGGGGGCTACGATTTAAAAGTTCGGGAAATGGAAAGAGATATTGTTCCAAAGCCGAGAGCATTTTTGGAAAGTTTAGATGATGTGAAACTGCATTTTGGCTGTCAGATCTCAAAGGAAAGATTCTCTTCATTATGGAGAGAGGTGGATGTTAGTATAGAATTTGGGATT…
		Protein	MGKSKTIELSGFPCYVTESNVKSFVEKYTGEGSVVAMKIREGKGHVQKAFAIIQFTTAKHATYMMTLSNLSLPTWRYGGYDLKVREMERDIVPKPRAFLESLDDVKLHFGCQISKERFSSLWREVDVSIEFGIGMRKWRFSMRHHDKKFKLELSYENIGKIELHRPRGKAAKYLLIQLIGAPRVFELYNDPLNNYYKDSSDEQWIRSIDFTPFSCIGHSSALCLELPSNRDFPNFRENFGLYEEIEGQYTLERGLPFSRNLDVVPIVAPPRGINIPFDIMFKVNALVQHGCLSGSELDNDFYRLVDPLKMTNDGVEHALEKMYYSKDFCYEPARWLKDQYKMYIKSNYLPPSPTISLDDGLVYVRRVQITPSKVYFCGPEINVSNRVLRRFHKHIDNFL…
MsRDR12	MS.gene070701	CDS	ATGAAATTTTTGGAGCAACATGCTGGATTCCAAACTGTTCTTGCTGTAGAGATTAAGCATCATAAAGATGGAGATTCTATGACACATGTTAATGTTCAATTCACAGACAAAAAAAGTGTTGAAACAATCTTAAACTTAGTTACTAAACACCTATCTTACAGTGGAAATGTTCTAAATGCTACATTAATAAAACCTGACATTTTGTCAAAGCCAAGGATCTTTGCTTACAACATGGATGGTATTGGAATACACTTTGGATGTCAAACATCCAAGAGAAAACTTAGTGTACTTTGGGAACATTCAAGTGCTTCTGTTAAATTCGGAGCCAGATTAAGAAAAATGTATATATTTTTCTGCTATTTGTCTAAGGATTATAAGATGCAGATCGATTCCGAGAGC…
		Protein	MKFLEQHAGFQTVLAVEIKHHKDGDSMTHVNVQFTDKKSVETILNLVTKHLSYSGNVLNATLIKPDILSKPRIFAYNMDGIGIHFGCQTSKRKLSVLWEHSSASVKFGARLRKMYIFFCYLSKDYKMQIDSESISRIEMHHSHCRTKKLLLFQLRSAPRIYEKDVSEIKFFKEAYDNHWFRSVDFTPSCCIGQSSSLCFELPQNTEVPNFCQHYRNYYNVDNTFDLEKQLGFSSNLNFVPMVIPPEGFNLPYKILFKINSLVQHSCLPLQAIDTNLFHMVDPQRIKFEYIESALNKLYQMKECCYDPVQWLEKQYQRYSTNTSIPISSSISLDNGLVYVHRVKVTPSKIYFCGPEVNLSNRVLRNYPEDTDNFLRVSFVDENMDKLRSSNLLSGSSCID…
MsRDR13	MS.gene070704	CDS	ATGGTTAAAAGTAAAACAATTGAGTTGTATGGATTTCCTCATTATGTGACCGTGCCTGATGTAAAGAGATTTGTAGAGCAGTATACTGGTGAAGGAGGCGTGGTTGCTATAAAGATAAGAGAAGGCAAAGCCCGTATTCGAACAGCATTTGCTATTATTCAATTCACTACTAAAGATCATGCTACAGATATGATGACCTTACCTAGCAGAAGTTTGTCGCCATTGCAGTACGGGAGCTCCTATTTAAAAGTTCGGGAAATGGAAAGAGATATTGTTCCAAGGCCAAGGGAATTTTTGCACAGTTTGGATGATGTGAAACTGTATTTTGGCTGTCAAATATCAAAGAAAAGATTATCTGTTTTATGGAGAGAGGAGAATGTTAGAGTTGATTTTGGGATT…
		Protein	MVKSKTIELYGFPHYVTVPDVKRFVEQYTGEGGVVAIKIREGKARIRTAFAIIQFTTKDHATDMMTLPSRSLSPLQYGSSYLKVREMERDIVPRPREFLHSLDDVKLYFGCQISKKRLSVLWREENVRVDFGIGMKKWRFSLCHDNKTFKLELSYENIWKIELHQPRGKTTKYLLIQLIGAPRVFELYSHTSDDAYNIYEDPFKNYFIDPPDDQWIRTVDFTPCSCIGQSSALCLELPSSRDFPNFRENFAHYEESAGPYTLESGSPFSCNPDVVPMVAPPQGIQIPFDILFKVNSLVQHGCLSGSELDNAFYHLVDPTRKNVELIENALEKMYYSKDFCYEPVKWLKDQYEMYRSSNNPPRSLTISLDNGLVYVCRAQITPCKVYFCGPEINVSNRVL…
MsRDR14	MS.gene070705	CDS	ATGTGTAAGACAATTCAAATACATGGATTCCCATCTAATGTTTCTGCTGAAGCGGTAATGAAATTTTTGGAGCAACATGCTGGATTCCAAACTGTTCTTGCTGTAGAGATTAAGCATCATAAAGATGGAGATTCTATGACACATGTTAATGTTCAATTCACAGACAAAAAAAGTGTTGAAACAATCTTAAACTTAGTTACTAAACACCTATCTTACAGTGGAAATGTTCTAAATGCTACATTAATAAAACCTGACATTTTGTCAAAGCCAAGGATCTTTGCTTACAACATGGATGGTATTGGAATACACTTTGGATGTCAAACATCCAAGAGAAAACTTAGTGTACTTTGGGAACATTCAAGTGCTTCTGTTAAATTCGGAGCCAGATTAAGAAAAATG…
		Protein	MCKTIQIHGFPSNVSAEAVMKFLEQHAGFQTVLAVEIKHHKDGDSMTHVNVQFTDKKSVETILNLVTKHLSYSGNVLNATLIKPDILSKPRIFAYNMDGIGIHFGCQTSKRKLSVLWEHSSASVKFGARLRKMYIFFCYLSKDYKMQINSESISRIEMHHSHCHTKKLLLFQLRSAPRIYEKDVSEIKYFKEAYDNHWFRSVDFTPSCCIGQSSSLCFELPQNTEVPNFCQHYRNYYNVDNTFDLEKQLGFSSNLNFVPVVIPPEGFNLPYKILFKINSLVQHSCLPLQAIDTNLFHMVDPQRIKFEYIESALNKLYQMKECCYDPVQWLEKQYQRYSTNTSIPISSSISLDNGLVYVHRVKVTPSKIYFCGPEVNLSNRVLRNYPEDTDNFLRVSFVD…
MsRDR15	MS.gene070706	CDS	ATGGTTAAAAGTAAAACAATTGAGTTGTCTGGATTCCCTCATTATGTTACCGTGCCTGATGTAAAGAGATTTGTAGAGCATTATACTGGTGAAAGAAGTGTCGTTGCTATAAAAATAAGAGAAGGCAAAGCCCGTATTCGAACAGCATTTGCAATTATTCAATTCACTACTAAAGATCATGCTACAGATATGATGGCCTTACCTAGTGGAAGTTTGCCACCTTTGCAGTACGGGAGCTCATATTTAAAAGTTCGGGAAATGGAAAGAGATATTGTTCGAAGGCCAAGGGAATTTTTGCACAGTTTGGATGATGTGAAACTGTATTTTGGCTGTCAAATCTCAAAGAAAAGATTATCTGTTTTATGGAGAGAGGAGGATGTTAGAGTTGATTTTGGGATT…
		Protein	MVKSKTIELSGFPHYVTVPDVKRFVEHYTGERSVVAIKIREGKARIRTAFAIIQFTTKDHATDMMALPSGSLPPLQYGSSYLKVREMERDIVRRPREFLHSLDDVKLYFGCQISKKRLSVLWREEDVRVDFGIGMRKWRFSLCHDNKTFKLELSYENIWKIELHQPRGKTTKYLLIQLIGAPRVFELYSPTSDDAYNVYEDPFKNYFSDPPDDQWIRARDFTPCSCIGQSSALCLELPSSTDFPNFRENFAHYEESAGPYTLESGSPFSCNPDVVPMVAPQGIQIPFDILFKVNSLVQHGYLSGSELDNAFYHLVDPTRMNVELIENALEKMYYSKDFCYEPVRWLKDQYKMHLSSNNPPRSPTISLDNGLVYVRRAQITPCKVYFCGPEINVSNRVLR…
MsRDR16	MS.gene070707	CDS	ATGAAAATGGAAAGAGATATTGATCCAAAGCCAACGGCATTCTTCTACAGATTAGACGATGTTAAACTGTATTTTGGCTGTCAGATCTCAAAGGAAAGATTCTCTGTATTATGGGGAAAGATGGATGCTAGTGTAGATTTTGGGATTGGATTGAGAAAGTGGCGATTCTCTATGTGCCATGACGATAAGAAGTTCAAACTTGAGCTTTCATATGAGAATATTTGGAAGATTGAACTGCATCAACCATGGTTTAAAACTGCAAAGTATCTATTGATTCAGTTAATTGGTGCTCCTCGTGTTTTTGAGCTTAATGTTCCTACATCAACAAGTAAAGATCCTCTGAAGAACTATTACAGAGATTCCCCTGATAAGCAATGGATCCGTGCGATAGATTTCACT…
		Protein	MKMERDIDPKPTAFFYRLDDVKLYFGCQISKERFSVLWGKMDASVDFGIGLRKWRFSMCHDDKKFKLELSYENIWKIELHQPWFKTAKYLLIQLIGAPRVFELNVPTSTSKDPLKNYYRDSPDKQWIRAIDFTPCSCIGQSSAICLKIPSNRDFPNFRENFVHYEEIEGQYTLERGSPFSCNTDVVPMVAPPQGIQIPFHILFKVNSLVQHGCLSGSELDNAFYRLVDPLRIKVEFIEHALEKLYYSKDFCYEPARWLKDRYRMYLSANNPPWSPTISLDNGLVYVRRVQITPCKVYFCGPEINVSNRVLRHFHQHIDNFLRVSFVDEELDNMYSADLSSRISKNGRTEIYYRILSILRNGIDICGMKFEFLAFSSSQLRENSLWMFACTTTGLTADSI…
MsRDR17	MS.gene070708	CDS	ATGGTTAAAAGTAAAACAGTTGAGCTGTATGGATTCCCTCATTATGTGACCGTGCCTGATGTAAAGAGATTTGTAGAGCAGTATACTGGTGAAAGAAGTGTGGTTGCTATAAAGATAAGAGAAGGCAAAGCCCGTAATCGAACAGCATTTGCAATTATTCAATTCACTACTAAAGATCATGCTACAGATATGATGGCCTTACCTAGCAGAAGTTTGTCACCATTGCAGTACGGGAGCTCCTATTTAAAAGTTCGGGAAATGGAAAGAGATATTGTTCCAAGGCCAAGGGAATTTTTGCACAGTTTGGATGATGTGAAACTGTATTTTGGCTGTCAAATCTCAAAGAAAAGATTATCTGTTTTATGGAGAGAGGAGGATGTTAGAGTTGATTTTGGGATT…
		Protein	MVKSKTVELYGFPHYVTVPDVKRFVEQYTGERSVVAIKIREGKARNRTAFAIIQFTTKDHATDMMALPSRSLSPLQYGSSYLKVREMERDIVPRPREFLHSLDDVKLYFGCQISKKRLSVLWREEDVRVDFGIGMRKWRFSLCHDNKTFKLELSYENIWKIELHQPRGKTTKYLLIQLIGAPRVFELYSPTSDDAYNIYEDPFKNYFIDPPDDQWIRTIDFTPCSCIGQSSALCLELPSSRDFPNFRENFAHYEESAGPYTLESGSPFSCNLDVVPMVAPQGIQIPFDILFKVNSLVQHGCLSGSELDNAFYHLVDPTRKNVELIENALEKMYYSKDFCYEPVRWLKDQYEMYRSSNNPPRSPTISLDNGLVYVRRAQITPCKVYFCGPEINVSNRVLR…
MsRDR18	MS.gene070709	CDS	ATGGAAAGAGATATTGATCCAAAGCCAACGGCATTCTTCTACAGATTAGAAGATGTTAAACTGTATTTTGGCTGTCAGATCTCAAAGGAAAGATTCTCTGTATTGTGGGGAAAGATGGATGCTAGTGCAGATTTTGGGATTGGATTGAGAAAGTGGCGATTCTCTATGTGCCATGACGATAAGAAGTTCAAACTTGAGCTTTCATATGAGAATATTTGGAAGATTGAACTGCATCAACCATGGTTTAAAACTGCAAAGTATCTATTGATTCAGTTAATTGGTGCTCCTCGTGTTTTTGAGCTTAATGTTCCTACATCAACAAGTGTATCTAAAGATCCTCTGAAGAACTATTACAGAGATTCCCCTGATAAGCAATGGATCCGTGCGATAGACTTCACT…
		Protein	MERDIDPKPTAFFYRLEDVKLYFGCQISKERFSVLWGKMDASADFGIGLRKWRFSMCHDDKKFKLELSYENIWKIELHQPWFKTAKYLLIQLIGAPRVFELNVPTSTSVSKDPLKNYYRDSPDKQWIRAIDFTPCSCIGQSSAICLKIPSNRDFPNFRENFVHYEEIEGQYTLERGSPFSCNPDVVPMVAPPQGIQIPFHILFKVNSLVQHGCLSGSELDNAFYRLVDPLRIKVEFIEHALEKLYYSKDFCYEPARWLKDQYRMYLSANNPPRSPTISLDNGLVYVRRVQITPCKVYFCGPEINVSNRVLRHFHQHIDNFLRVSFVDEELDNMYSANLSSRISENGRTEIYYRILSILRNGIDIGGMKFEFLAFSSSQLRENSLWMFARATTGLTADSI…
MsRDR19	MS.gene070711	CDS	ATGGGTAAAAGTAAAACAATTGAGTTGTATGGATTCCCTTCTTTTGTGAACGTGTCTCAAGTAAAGATATTTGTAGAGCATTATACCGGTGAAGGAAGTGTGGTTGCTATGAAGATTAGAGTAGGCAAAGGACAGAATCCAAGAGCATTTGCAATTATTCAATTCACTGCTGCAAAACATGCTACATTCATGATGGCCTTACCTAGCAGAACTAAATTGCGGTTCGGGAACTCCTATTTAAAAGTTAGGGAAATGGAAAGAGATATTGATCCAAAGCCAAGGGCATTCTTGGACAGTTTAGACGATGTTAAACTGTATTTTGGCTGTCAGATCTCAAAGGAAAGATTCTCTATATTATGGAAGGTGGATGCTAGTGTAGATTTTGGGATTGGTATGAGA…
		Protein	MGKSKTIELYGFPSFVNVSQVKIFVEHYTGEGSVVAMKIRVGKGQNPRAFAIIQFTAAKHATFMMALPSRTKLRFGNSYLKVREMERDIDPKPRAFLDSLDDVKLYFGCQISKERFSILWKVDASVDFGIGMRKWRFSMHHENKKFKLELSYENIWKIELHQPQDPLKNYYRDSPDDQWIRAIDFTPCSCIGQSSAICLELPSNRDFPNFKENCVHYEEIEGQYTLESGSTFSCNPDVVPMVAPPRGIQIPFDILFKVNSLVQHGCLSGSELDNAFYRLVDPLRIKVEFIEHALEKMYYSKDFCYEPARWLKDHYRMYLSANNPPRSPTISLDNGLVSVRRVQITPCKVYFCGPEINVSNRVLRHFHQHIDNFLRVSFVDEELDNMYSADLSSRISENG…
MsRDR20	MS.gene040933	CDS	ATGGGTAAAAGTAAAACAATTGAGTTATCTGGATTCCCTTATTATGTAACCGATTCTAATGTAAAGAGTTTCGTAGAGAAGTACACCGGTGAAGGAAGTGTGGTTGCTATGAAGATAAGGGAAGGCAAAGGCCATGTTCGACAAGCATTTGCAATTATTCAATTCACTACTGCTAAACATGCTACATATATGATGACCTTGTCTAACTTAAGTTTGCCAACATGGCGGTACGGGGGCTACGATTTAAAAGTTCGGGAAATGGAAAGAGATATTGATCCAAAGCCAAGAGCATTTTTGGAAAGTTTAGATGATGTGAAACTGCATTTTGGCTGTCAGATCTCAAAGGAAAGATTCTCTTCATTATGGAGAGAGGTGGATGTTAGTGTAGAATTTGGGATT…
		Protein	MERDIDPKPTAFFYRLDDVKLYFGCQISKERFSVLWGKMDASADFGIGLRKWRFSMCHDDKKFKLELSYENIWKIELHQPWFKTAKYLLIQLIGAPRVFELNVPTSTSVSKDPLKNYYRDSPDKQWIRAIDFTPCSCIGQSSAICLKIPSNRDFPNFRENFVHYEEIEGQYTLERGSPFSCNPDVVPMVAPPQGIQIPFHILFKVNSLVQHGCLSGSELDNAFYRLVDPLRIKVEFIEHALEKLYYSKDFCYEPARWLKDQYRMYLSANNPPRSPTISLDNGLVYVRRVQITPCKVYFCGPEINVSNRVLRHFHQHIDNFLRVSFVDEELDNMYSANLSSRISENGRTEIYYRILSILRNGIDIGGMKFEFLAFSSSQLRENSLWMFARATTGLTADSI…
MsRDR21	MS.gene040637	CDS	ATGGTTAAAAGTAAAACAGTTGAGCTGTATGGATTCCCTCATTATGTGACCGTGCCTGATGTAAAGAGATTTGTAGAGCAGTATACTGGTGAAGGAAGTGTGGTTGCTATAAAGATAAGAGAAGGCAAAGCCCGTAATCGAACAGCATTTGCAATTATTCAATTCACTACTAAAGATCATGCTACAGATATGATGGCCTTACCTAGCAGAAATTTGTCACCATTGCAGTACGGGAGCTCCTATTTAAAAGTTCGCGAAATGGAAAGAGATATTGTTCCAAGGCCAAGGAAATTTTTGCACAGTTTGGATGATGTGAAACTGTATTTTGGCTGTCAAATCTCAAAGAAAAGATTATCTGTTTTATGGAGAGAGGAGGATGTTAGAGTTGATTTTGGGATT…
		Protein	MVKSKTVELYGFPHYVTVPDVKRFVEQYTGEGSVVAIKIREGKARNRTAFAIIQFTTKDHATDMMALPSRNLSPLQYGSSYLKVREMERDIVPRPRKFLHSLDDVKLYFGCQISKKRLSVLWREEDVRVDFGIGMRKWRFSLCHDNKTFKLELSYENIWKIELHQPRGKTTKYLLIQLIGAPRVFELYSPTSDDAYNIYEDPFKNYFIDPPDDQWIRTVDFTPCSCIGQSSALCLELPSSTDFPNFRENFAHYEESAGPYTLESGSPFSCNPDVVPMVAPPQGIQIPFDILFKVNSLVQHGCLSGSELDNAFYHLVDPTRKNVELIENALEKMYYSKDFCYEPVRWLKDQYKMYRSSNDPPRSPTISSDSGLVYVRRAQITPCKVYFCGPEINVSNRVL…
MsRDR22	MS.gene040638	CDS	ATGGGTAAAAGCAAAACAATTGAGTTGTATGGATTCCCGTCTTTTGTGAACGTGTCTCAAGTAAAGATATTTGTAGAGCATTATACTGGTGAAGGAAGTGTGGTTGCTATGAAGATTAGAGTAGGCAAAGGACGGAATCCAAGAGCATTTGCAATTATTCAATTCACTACTGCAAAACATGCTACATTCATGATTGCCTTACCTAGCAGAACAAAATTGCAGTTCGGGAACTCCTATTTAAAAGTTAGGGAAATGGAAAGAGATATTGATCCAAAGCCAAGGGCATTCTTGGACAGTTTAGACGATGTTAAACTGTATTTTGGCTGTCAGATATCAAAGGAAAGATTCTCTATATTATGGAAGGTGGATGCTAGTGTAGATTTTGGGATTGGTATGAGA…
		Protein	MGKSKTIELYGFPSFVNVSQVKIFVEHYTGEGSVVAMKIRVGKGRNPRAFAIIQFTTAKHATFMIALPSRTKLQFGNSYLKVREMERDIDPKPRAFLDSLDDVKLYFGCQISKERFSILWKVDASVDFGIGMRKWRFSMHHENKKFKLELSYENIWKIELHQPQGKTAKYLLHQPQGKTAKYLLIQLIGAPRVFECNVPTSTSVYKDPLKNYYRDSPDDQWIRAIDFTPCSCIGQSSAICLELPSDRDFPNFKENCVHYEEIVGQYTLESGSPFSCNPDVVPMVAPPRGIQIPFDILFKVNSLVQHGCLSGSELDNDFYRLVDPLGIKVEFIEHALEKMYYSKDFCYEPARWLKGQYRRYLRANNPPRSPTISLDNGLVYVRRVQITPCKVYFCGPEIN…
MsRDR23	MS.gene25167	CDS	ATGTGTAAGACAATTCAAATACATGGATTCCCATCTAATGTTTCTGCTGAAGCGGTAATGAAATTTTTGGAGCAACATGCTGGATTCCAAACTGTTCTTGCTGTAGAGATTAAGCATCATAAAGATGGAGATTCTATGACACATGTTAATGTTCAATTCACAGACAAAAAAAGTGTTGAAACAATCTTAAACTTAGTTACTAAACACCTATCTTACAGTGGAAATGTTCTAAATGCTACATTAATAAAACCTGACATTTTGTCAAAGCCAAGGATCTTTGCTTACAACATGGATGGTATTGGAATACACTTTGGATGTCAAACATCCAAGAGAAAACTTAGTGTACTTTGGGAACATTCAAGTGCTTCTGTTAAATTTGGAGCCAGATTAAGAAAAATG…
		Protein	MCKTIQIHGFPSNVSAEAVMKFLEQHAGFQTVLAVEIKHHKDGDSMTHVNVQFTDKKSVETILNLVTKHLSYSGNVLNATLIKPDILSKPRIFAYNMDGIGIHFGCQTSKRKLSVLWEHSSASVKFGARLRKMYIFFCYLSKDYKMQINSESISRIEMHHSHCHTKKLLLFQLRSAPRIYEKDVSEIKYFKEAYDNHWFRSVDFTPSCCIGQSSSLCFDLPQNTEVPNFCQHYRNYYNVDNTFDLEKQLGFSSNLNFVPMVIPPEGFNLPYKILFKINSLVQHSCLPLQAIDTNLFHMVDPQRIKFEYIESALNKLYQMKECCYDPVQWLEKQYQRYSTNTSIPISSSISLDNGLVYVHRVKVTPSKIYFCGPEVNLSNRVLRNYPEDTDNFLRVSFVD…
MsRDR24	MS.gene25165	CDS	ATGGTTAAAAGTAAAACAATTGAGTTGTCTGGATTCCCTCATTATGTTACCGTGCCTGATGTAAAGAGATTTGTAGAGCATTATACTGGTGAAAGAAGTGTCGTTGCTATAAAAATAAGAGAAGGCAAAGCCCGTATTCGAACAGCATTTGCAATTATTCAATTCACTACTAAAGATCATGCTACAGATATGATGGCCTTACCTAGTGGAAGTTTGCCACCTTTGCAGTACGGGAGCTCATATTTAAAAGTTCGGGAAATGGAAAGAGATATTGTTCGAAGGCCAAGGGAATTTTTGCACAGTTTGGATGATGTGAAACTGTATTTTGGCTGTCAAATCTCAAAGAAAAGATTATCTGTTTTATGGAGAGAGGAGGATGTTAGAGTTGATTTTGGGATT…
		Protein	MVKSKTIELSGFPHYVTVPDVKRFVEHYTGERSVVAIKIREGKARIRTAFAIIQFTTKDHATDMMALPSGSLPPLQYGSSYLKVREMERDIVRRPREFLHSLDDVKLYFGCQISKKRLSVLWREEDVRVDFGIGMRKWRFSLCHDNKTFKLELSYENIWKIELHQPRGKTTKYLLIQLIGAPRVFELYSPTSDDAYNVYEDPFKNYFSDPPDDQWIRARDFTPCSCIGQSSALCLELPSSTDFPNFRENFAHYEESAGPYTLESGSPFSCNPDVVPMVAPQGIQIPFDILFKVNSLVQHGYLSGSELDNAFYHLVDPTRMNVELIENALEKMYYSKDFCYEPVRWLKDQYKMHLSSNNPPRSPTISLDNGLVYVRRAQITPCKVYFCGPEINVSNRVLR…
MsRDR25	MS.gene25164	CDS	ATGAGATTTGTTCAAATTCGAACGGCATTTGCAACTATTCAATTCACCACTACAGATCATGCTACATATATGATGGCCTTACGTAGCGGAAAAAAATTGCGGTTCGGGAAATCCTATTTAAAAGTTATGAAAATGGAAAGAGATATTGATCCAAAGCCAATGGCATTCTTCTACAGATTAGACGATGTTAAACTGTATTTTGGCTGTCAGATCTCAAAGGAAAGATTCTCTATATTATGGGGAAAGATGGATGCTAGTGTAGATTTTGGGATTGGATTGAGAAAGTGGCGATTCTCTATGTGCCATGACGATAAGAAGTTCAAACTTGAGCTTTCATATGAGAATATTTGGAAGATTGAACTGCATCAACCATGGTTTAAAACTGCAAAGTATCTATTG…
		Protein	MRFVQIRTAFATIQFTTTDHATYMMALRSGKKLRFGKSYLKVMKMERDIDPKPMAFFYRLDDVKLYFGCQISKERFSILWGKMDASVDFGIGLRKWRFSMCHDDKKFKLELSYENIWKIELHQPWFKTAKYLLIQLIGAPRVFELNVPTSTSKDPLKNYYRDSPDKQWIRAIDFTPCSCIGQSSAICLKIPSNRDFPNFRENFVHYEEIEGQYTLERGSPFSCNTDVVPMVAPPQGIQIPFHILFKVNSLVQHGCLSGSELDNAFYRLVDPLRIKVEFIEHALEKLYYSKDFCYEPARWLKDRYRMYLSANNPPRSPTISLDNGLVYVRRVQITPCKVYFCGPEINVSNRVLRHFHQHIDNFLRVSFVDEELDNMYSADLSSRISKNGRTEIYYRILSI…
MsRDR26	MS.gene25163	CDS	ATGGTTAAAAGTAAAACAGTTGAGCTGTATGGATTCCCTCATTATGTGACCGTGCCTGATGTAAAGAGATTTGTAGAGCAGTATACTGGTGAAAGAAGTGTGGTTGCTATAAAGATAAGAGAAGGCAAAGCCCGTAATCGAACAGCATTTGCAATTATTCAATTCACTACTAAAGATCATGCTACAGATATGATGGCCTTACCTAGCAGAAGTTTGTCACCATTGCAGTACGGGAGCTCCTATTTAAAAGTTCGGGAAATGGAAAGAGATATTGTTCCAAGGCCAAGGGAATTTTTGCACAGTTTGGATGATGTGAAACTGTATTTTGGCTGTCAAATCTCAAAGAAAAGATTATCTGTTTTATGGAGAGAGGAGGATGTTAGAGTTGATTTTGGGATT…
		Protein	MVKSKTVELYGFPHYVTVPDVKRFVEQYTGERSVVAIKIREGKARNRTAFAIIQFTTKDHATDMMALPSRSLSPLQYGSSYLKVREMERDIVPRPREFLHSLDDVKLYFGCQISKKRLSVLWREEDVRVDFGIGMRKWRFSLCHDNKTFKLELSYENIWKIELHQPRGKTTKYLLIQLIGAPRVFELYSPTSDDAYNIYEDPFKNYFIDPPDDQWIRTIDFTPCSCIGQSSALCLELPSSRDFPNFRENFAHYEESAGPYTLESGSPFSCNLDVVPMVAPQGIQIPFDILFKVNSLVQHGCLSGSELDNAFYHLVDPTRKNVELIENALEKMYYSKDFCYEPVRWLKDQYEMYRSSNNPPRSPTISLDNGLVYVRRAQITPCKVYFCGPEINVSNRVLR…
MsRDR27	MS.gene25162	CDS	ATGGAAAGAGATATTGATCCAAAGCCAACGGCATTCTTCTACAGATTAGACGATGTTAAATTGTATTTTGGCTGTCAGATCTCAAAGGAAAGATTCTCTGTATTGTGGGGAAAGATGGATGCTAGTGCAGATTTTGGGATTGGATTGAGAAAGTGGCGATTCTCTATGTGCCATGACGATAAGAAGTTCAAACTTGAGCTTTCATATGAGAATATTTGGAAGATTGAACTGCATCAACCATGGTTTAAAACTGCAAAGTATCTATTGATTCAGTTAATTGGTGCTCCTCGTGTTTTTGAGCTTAATGTTCCTACATCAACAAGTGTATCTAAAGATCCTCTGAAGAACTATTACAGAGATTCCCCTGATAAGCAATGGATCCGTGCGATAGACTTCACT…
		Protein	MERDIDPKPTAFFYRLDDVKLYFGCQISKERFSVLWGKMDASADFGIGLRKWRFSMCHDDKKFKLELSYENIWKIELHQPWFKTAKYLLIQLIGAPRVFELNVPTSTSVSKDPLKNYYRDSPDKQWIRAIDFTPCSCIGQSSAICLKIPSNRDFPNFRENFVHYEEIEGQYTLERGSPFSCNPDVVPMVAPPQGIQIPFHILFKVNSLVQHGCLSGSELDNAFYRLVDPLRIKVEFIEHALEKLYYSKDFCYEPARWLKDQYRMYLSANNPPRSPTISLDNGLVYVRRVQITPCKVYFCGPEINVSNRVLRHFHQHIDNFLRVSFVDEELDNMYSANLSSRISENGRTEIYYRILSILRNGIDIGGMKFEFLAFSSSQLRENSLWMFARATTGLTADSI…
MsRDR28	MS.gene25160	CDS	ATGGAAAGAGATATTGATCCAAAGCCAACGGCATTCTTCTACAGATTAGACGATGTTAAATTGTATTTTGGCTGTCAGATCTCAAAGGAAAGATTCTCTGTATTGTGGGGAAAGATGGATGCTAGTGCAGATTTTGGGATTGGATTGAGAAAGTGGCGATTCTCTATGTGCCATGACGATAAGAAGTTCAAACTTGAGCTTTCATATGAGAATATTTGGAAGATTGAACTGCATCAACCATGGTTTAAAACTGCAAAGTATCTATTGATTCAGTTAATTGGTGCTCCTCGTGTTTTTGAGCTTAATGTTCCTACATCAACAAGTGTATCTAAAGATCCTCTGAAGAACTATTACAGAGATTCCCCTGATAAGCAATGGATCCGTGCGATAGACTTCACT…
		Protein	MERDIDPKPTAFFYRLDDVKLYFGCQISKERFSVLWGKMDASADFGIGLRKWRFSMCHDDKKFKLELSYENIWKIELHQPWFKTAKYLLIQLIGAPRVFELNVPTSTSVSKDPLKNYYRDSPDKQWIRAIDFTPCSCIGQSSAICLKIPSNRDFPNFRENFVHYEEIEGQYTLERGSPFSCNPDVVPMVAPPQGIQIPFHILFKVNSLVQHGCLSGSELDNAFYRLVDPLRIKVEFIEHALEKLYYSKDFCYEPARWLKDQYRMYLSANNPPRSPTISLDNGLVYVRRVQITPCKVYFCGPEINVSNRVLRHFHQHIDNFLRVSFVDEELDNMYSANLSSRISENGRTEIYYRILSILRNGIDIGGMKFEFLAFSSSQLRENSLWMFARATTGLTADSI…
MsRDR29	MS.gene95319	CDS	TTAATTGGTGCTCCTCGTGTTTTTGAGCTTAATGTTCCTACATCAACAAGTGTATCTAAAGATCCTCTGAAGAACTATTACAGAGATTCCCCTGATAAGCAATGGATCCGTGCGATAGACTTCACTCCTTGCAGTTGTATTGGGCAGTCTTCCGCTATATGTCTAAAGATTCCTAGTAACAGAGATTTTCCGAATTTCAGGGAAAACTTTGTTCATTATGAGGAAATCGAGGGTCAATACACATTGGAGAGAGGATCACCTTTTTCTTGCAATCCGGATGTTGTTCCCATGGTTGCTCCTCCTCAAGGAATTCAAATACCATTTCACATCTTGTTTAAAGTTAATTCCTTGGTTCAGCACGGCTGTCTTTCAGGTTCTGAACTTGATAATGCTTTCTAT…
		Protein	LIGAPRVFELNVPTSTSVSKDPLKNYYRDSPDKQWIRAIDFTPCSCIGQSSAICLKIPSNRDFPNFRENFVHYEEIEGQYTLERGSPFSCNPDVVPMVAPPQGIQIPFHILFKVNSLVQHGCLSGSELDNAFYRLVDPLRIKVEFIEHALEKLYYSKDFCYEPARWLKDQYRMYLSANNPPRSPTISLDNGLVYVRRVQITPCKVYFCGPEINVSNRVLRHFHQHIDNFLRVSFVDEELDNMYSANLSSRISENGRTEIYYRILSILRNGIDIGGMKFEFLAFSSSQLRENSLWMFARATTGLTADSIREWMGDFSHIKNVAKYAARLGQSFGSSTETLSVKRNEIEIIPDAKVKHGATEYVFSDGIGKISLELARRVAEKCGHDSMPSAFQIRYGGYK…
MsRDR30	MS.gene95321	CDS	ATGGGTAAAAGTAAAACAATTGAGTTGTATGGATTCCCTTCTTTTGTGAACGTGTCTCAAGTAAAGATATTTGTAGAGCATTATACTGGTGAAGGAAGTGTGGTTGCTATGAAGATTAGAGTAGGCAAAGGACAGAATCCAAGAGCATTTGCAATTATTCAATTCACTGCTGCAAAACATGCTACATTCATGATGGCCTTACCTAGCAGAACTAAATTGCGGTTCGGGAACTCCTATTTAAAAGTTAGGGAAATGGAAAGAGATATTGATCCAAAGCCAAGGGCATTCTTGGACAGTTTAGACGATGTTAAACTGTATTTTGGCTGTCAGATCTCAAAGGAAAGATTCTCTATATTATGGAAGGTGGATGCTAGTGTAGATTTTGGGATTGGTATGAGA…
		Protein	MGKSKTIELYGFPSFVNVSQVKIFVEHYTGEGSVVAMKIRVGKGQNPRAFAIIQFTAAKHATFMMALPSRTKLRFGNSYLKVREMERDIDPKPRAFLDSLDDVKLYFGCQISKERFSILWKVDASVDFGIGMRKWRFSMLHENKKFKLELSYENIWKIELHQPQGKTAKYLLIQLIGAPRVFECNVPTSTSVYKDPLKNYYRDSPDDQWIRAIDFTPCSCIGQSSAICLELPSNRDFPNFKENCVHYEEIEGQYTLESGSTFSCNPDVVPMVAPPRGIQIPFDILFKVNSLVQHGCLSGSELDNAFYRLVDPLRIKVEFIEHALEKMYYSKDFCYEPARWLKDHYRMYLSANNPPRSPTISLDNGLVSVRRVQITPCKVYFCGPEINVSNRVLRHFHQH…
MsRDR31	MS.gene95322	CDS	ATGGGTAAAAGTAAAACAATTGAGTTATCTGGATTCCCTTGTTATGAGACTGTATATGATGTAAAGAGTTTCGTAGAGAAGTATACCGGTGAAGGAAGTGTGGTTGCTATGAAGATAAGGGAAGGCAAAGGCCATGTTCAAAAAGCATTTGCAATTATTCAATTCACTACTGCTAAACATGCTACATATATGATGACCTTGTCTAACTTAAGTTTGCCAACATGGCGGTACGGGGGCTACGATTTAAAAGTTCGGGAAATGGATAGAGATATTGATCCAAAGCCAAGAGCATTTTTGGAAAGTTTAGATGATGTGAAACTGCATTTTGGCTGTCAGATCTCAAAGGAAAGATTCTCTTCATTATGGAGAGAGGTGGATGTTAGTGTAGAATTTGGGATT…
		Protein	MGKSKTIELSGFPCYETVYDVKSFVEKYTGEGSVVAMKIREGKGHVQKAFAIIQFTTAKHATYMMTLSNLSLPTWRYGGYDLKVREMDRDIDPKPRAFLESLDDVKLHFGCQISKERFSSLWREVDVSVEFGIGMRKWQFSMRHDDKMFKLELSYENIWKIELHRPRGKTAKYLLIQLIGAPRVFEHSINLYEDLYMNYYKDFPDEQWIRSIDFTPCNCIGQSSALCLELPSDRDFPNFWENFAHYEEIEGQYTLERELPFSCNLDVVPIVAPPQGIHIPFEILFKVNSLVQNGCLSGSALDNAFYRLVDPLRINIEFIEHALEKMYYSKDFCYEPARWLKDQYRMYLSSNNPPQSPTINLDNGLVYVRRVQITPCKVYFCGPEINVSNRVLRRFRKHI…
MsRDR32	MS.gene95323	CDS	ATGGGTAAAAGTAAAACAATTGAGTTATCTGGATTCCCTTATTATGTAACCGAATCTAATGTAAAGAGTTTCGTAGAGAAGTACACCGGTGAAGGAAGTGTGGTTGTTATGAAGATAAGGGAAGGCAAAGGCCATGTTCGACAAGCATTTGCAATTATTCAATTCACTACTGCTAAACATGCTACATATATGATGACCTTGTCTAACTTAAGTTTGCCAACATGGCGGTACGGGGGCTACGATTTAAAAGTTCGGGAAATGGAAAGAGATATTGTTCCAAAGCCAAGAGCATTTTTGGAAAGTTTAGATGATGTGAAACTGCATTTTGGCTGTCAGATCTCAAAGGAAAGATTCTCTTCATTATGGAGAGAGGTGGATGTTAGTGTAGAATTTGGGATT…
		Protein	MGKSKTIELSGFPYYVTESNVKSFVEKYTGEGSVVVMKIREGKGHVRQAFAIIQFTTAKHATYMMTLSNLSLPTWRYGGYDLKVREMERDIVPKPRAFLESLDDVKLHFGCQISKERFSSLWREVDVSVEFGIGMRKWRFSMCHHDKKFKLELSYENIGKIELHRPRGKAAKYLLIQLIGAPRVFELYNDPLNNYYKDSSDEQWIRSIDFTPFSCIGHSSALCLELPSNRDFPNFRENFGLYEEIEGQYTLERGLPFSRNLDVVPIVAPPRGINIPFDIMFKVNALVQHGCLSGSELDNDFYRLVDPLKMTNDCVEHALEKMYYSKDFCYEPARWLKDQYKMYIKSNYLPPSPTISLDDGLVYVRRVQITPSKVYFCGPEINVSNRVLRRFHKHIDNFL…
MsRDR33	MS.gene83049	CDS	ATGAAATTTTTGGAGCAACATGCTGGATTCCAAACTGTTCTTGCTGTAGAGATTAAGCATCATAAAGATGGAGATTCTATGACACATGTTAATGTTCAATTCACAGACAAAAAAAGTGTTGAAACAATCTTAAACTTAGTTACTAAACACCTATCTTACAGTGGAAATGTTCTAAATGCTACATTAATAAAACCTGACATTTTGTCAAAGCCAAGGATCTTTGCTTACAACATGGATGGTATTGGAATACACTTTGGATGTCAAACATCCAAGAGAAAACTTAGTGTACTTTGGGAACATTCAAGTGCTTCTGTTAAATTCGGAGCCAGATTAAGAAAAATGTATATATTTTTCTGCTATTTGTCTAAGGATTATAAGATGCAGATCGATTCCGAGAGC…
		Protein	MKFLEQHAGFQTVLAVEIKHHKDGDSMTHVNVQFTDKKSVETILNLVTKHLSYSGNVLNATLIKPDILSKPRIFAYNMDGIGIHFGCQTSKRKLSVLWEHSSASVKFGARLRKMYIFFCYLSKDYKMQIDSESISRIEMHHSHCRTKKLLLFQLRSAPRIYEKDVSEIKFFKEAYDNHWFRSVDFTPSCCIGQSSSLCFELPQNTEVPNFCQHYRNYYNVDNTFDLEKQLGFSSNLNFVPMVIPPEGFNLPYKILFKLNSLVQHSCLPLQAIDTNLFHMVDPQRIKFEYIESALNKLYQMKECCYDPVQWLEKQYQRYSTNTSIPISSSISLDNGLVYVHRVKVTPSKIYFCGPEVNLSNRVLRNYPEDTDNFLRVSFVDENMDKLRSSDLLSGSSCID…
MsRDR34	MS.gene83047	CDS	ATGGTTAAAAGTAAAACAATTGAGTTGTATGGATTCCCTCATTATGTGACCGTGCCTGATGTAAAGAGATTTGTAGAACGGTATACTGGTGAAGGAAGTGTGGTTGCTATAAAAATAAGAGAAGGCAAAGCCCGTGTTCGAACAGCATTTGCAATTATTCAATTTACTACTAAAGATCATGCTACAGATATGATGGCCTTACCTAGCAGAAGTTTGTCACCATTGCAGTACGGGAGCTCCTATTTAAAAGTTCGGGAAATGGAAAGAGATATTGTTCCAAGGCCAAGGGAATTTTTGCACAGTTTGGATGATGTGAAACTGTATTTTGGCTGTCAAATCTCAAAGAAAAGATTGTCTGTTTTATGGAGAGAGGAGGATGTTAGAGTTGATTTTGGGATT…
		Protein	MVKSKTIELYGFPHYVTVPDVKRFVERYTGEGSVVAIKIREGKARVRTAFAIIQFTTKDHATDMMALPSRSLSPLQYGSSYLKVREMERDIVPRPREFLHSLDDVKLYFGCQISKKRLSVLWREEDVRVDFGIGMRKWRFSLCHDNKTFKLELSYENIWKIELHQPRGKTTKYLLIQLIGAPRVFELYSPTSDDAYNVYEDPFKNYFRDPPDDQWIRARDFTPCSCIGQSSALCLELPSSTDFPNFRENFAHYEESAGPYTLESGSPFSCNPDVVPMVAPQGIQIPFDILFKVNSLVQHGYLSGSELDNAFYHLVDPTRMNVELIENALEKMYYSKDFCYEPVRWLKDQYKMHLSSNNPPRSPTISLDNGLVYVRRAQITPCKVYFCGPEINVSNRVLR…
MsRDR35	MS.gene83045	CDS	ATGAAAATGGAAAGAGATATTGATCCAAAGCCAACGGCATTCTTCTACAGATTAGACGATGTTAAACTGTATTTTGGCTGTCAGATCTCAAAGGAAAGATTCTCTGTATTTTGGGGAAAGATGGATGCTAGTTTAATTGGTGCTCCTCGTGTTTTTGAGCTTAATGTTCCTATATCAACAAGTGTATCTAAAGATCCTCTGAAGAACTATTACAGAGATTCCCCTGATAAGCAATGGATCCGTGCGATAGATTTCACTCCTTGCAGTTGTATTGGGCAGTCTTCCGCTATATGTCTAAAGATTCCTAGTAACAGAGATTTTCCGAATTTCAGGGAAAACTTGGTTCATTATGAGGAAATCGAGGGTCAATACACATTGGAGAGAGGATCACCTTTTTCT…
		Protein	MKMERDIDPKPTAFFYRLDDVKLYFGCQISKERFSVFWGKMDASLIGAPRVFELNVPISTSVSKDPLKNYYRDSPDKQWIRAIDFTPCSCIGQSSAICLKIPSNRDFPNFRENLVHYEEIEGQYTLERGSPFSCNPDVVPMVAPPQGIQIPFHILFKVNSLVQHGCLSGSELDNAFYRLVDPLKIKVEFIEHALEKLYYSKDFCYEPARWLKDRYRMYLSANNPPRSPTISLDNGLVYVRRVQITPCKVYFCGPEINVSNRVLRHFHQHIDNFLRVSFVDEELDNMYSADLSSRISKNGRTEIYYRILSILRNGIDIGGMKFEFLAFSSSQLRENSLWMFARTTTGLTADSIREWMGDFSRIKNVAKYAARLGQSFGSSTETLSVSRKKIKIIPDAKVK…
MsRDR36	MS.gene83044	CDS	ATGGGTAAAAGTAAAACAATTGAGTTGTATGGATTCCCTTCTTTTGTGAACGTGTCTCAAGTAAAGATATTTGTAGAGCATTATACTGGTGAAGGAAGTGTGGTTGCTATGAAGATTAGAGTAGGCAAAGGACAGAATCCAAGAGCATTTGCAATTATTCAATTCACTACTGCAAAACATGCTACATTCATGATTGCCTTACCTAGCAGAACAAAATTGCAGTTCGGGAACTCCTATTTAAAAGTTAGGGAAATGGAAAGAGATATTGATCCAAAGCCAAGGGCATTCTTGGACAGTTTAGACGATGTTAAACTGTATTTTGGCTGTCAGATCTCAAAGGAAAGATTCTCTATATTATGGAAGGTGGATGCTAGTGTAGATTTTGGGATTGGTATGAGA…
		Protein	MGKSKTIELYGFPSFVNVSQVKIFVEHYTGEGSVVAMKIRVGKGQNPRAFAIIQFTTAKHATFMIALPSRTKLQFGNSYLKVREMERDIDPKPRAFLDSLDDVKLYFGCQISKERFSILWKVDASVDFGIGMRKWRFSIHRENKKFKLELSYENIWKIELHQPQGKTAKYLLIQLIGAPRVFECNVPTSTSVYKDPLKNYYRDSPDDQWIRAIDFTPCSCIGQSSAICLELPSNRDFPNFKENCVHYEEIEGQYTLESGSTFSCNPDVVPMVAPPQGIQIPFDILFKVNSLVQHGCLSGSELDNAFYRLVDPLRIKVEFIEHALEKMYYSKDFCYEPARWLKDHYRMYLSANNPPRSPTISLDNGLVSVRRVQITPCKVYFCGPEINVSNRVLRHFHQH…
MsRDR37	MS.gene83043	CDS	ATGGTTAAAAGTAAAACAGTTGAGCTGTATGGATTCCCTCATTATGTGACCGTGCCTGATGTAAAGAGATTTGTAGAGCAGCATACTGGTGAAGGAAGTGTGGTTGCTATAAAGATAAGAGAAGGCAAAGCCCGTAATCGAACAGCATTTGCAATTATTCAATTCACTACTAAAGATCATGCTACAGATATGATGGCCTTACCTAGCAGAAGTTTGTCACCATTGCAGTACGGGAGCTCCTATTTAAAAGTTCGGGAAATGGAAAGAGATATTGTTCCAAGGCCAAGGGAATTTTTGCACAGTTTGGATGATGTGAAACTGTATTTTGGCTGTCAAATCTCAAAGAAAAGATTATCTGTTTTATGGAGAGAGGAGGATGTTAGAGTTGATTTTGGGATT…
		Protein	MVKSKTVELYGFPHYVTVPDVKRFVEQHTGEGSVVAIKIREGKARNRTAFAIIQFTTKDHATDMMALPSRSLSPLQYGSSYLKVREMERDIVPRPREFLHSLDDVKLYFGCQISKKRLSVLWREEDVRVDFGIGMRKWRFSLCHDNKTFKLELSYENIWKIELHQPRGKTTKYLLIQLIGAPRVFELYSPTSDDAYNVYEDPFKNYFSDPPDDQWIRARDFTPCSCIGQSSALCLELPSSTDFPNFRENFAHYEESAGPYTLESGSPFSCNPDVVPMVAPQGIQIPFDILFKVNSLVQHGYLSGSELDNAFYHLVDPTRMNVELIENALEKMYYSKDFCYEPVRWLKDQYKMHLSSNNPPRSPTISLDNGLVYVRRAQITPCKVYFCGPEINVSNRVLR…
MsRDR38	MS.gene83042	CDS	ATGAAAATGGAAAGAGATATTGATCCAAAGCCAACGGCATTCTTCTACAGATTAGACGATGTTAAACTGTATTTTGGCTGTCAGATCTCAAAGGAAAGATTCTCTGTATTTTGGGGAAAGATGGATGCTAGTTTAATTGGTGCTCCTCGTGTTTTTGAGCTTAATGTTCCTACATCAACAAGTGTATCTAAAGATCCTCTGAAGAACTATTACAGAGATTCCCCTGATAAGCAATGGATCCGTGCGACAGATTTCACTCCTTGCAGTTGTATTGGGCAGTCTTCCGCTATATGTCTAAAGATTCCTAGTAACAGAGATTTTCCGAATTTCAGGGAAAACTTTGTTCATTATGAGGAAATCGAGGGTCAATACACATTGGAGAGAGGATCACCTTTTTCT…
		Protein	MKMERDIDPKPTAFFYRLDDVKLYFGCQISKERFSVFWGKMDASLIGAPRVFELNVPTSTSVSKDPLKNYYRDSPDKQWIRATDFTPCSCIGQSSAICLKIPSNRDFPNFRENFVHYEEIEGQYTLERGSPFSCNPDVVPMVAPPQGIQIPFHILFKVNSLVQHGCLSGSELDNAFYRLVDPLLKIKVEFIEHALEKLYYSKDFCYEPARWLKDRYRMYLSANNPPRSPTISLDNGLVYVRRVQITPCKVYFCGPEINVSNRVLRHFHQHIDNFLRVSFVDEELDNMYSADLSSRISKNGRTEIYYRILSILRNGIDIGGMKFEFLAFSSSQLRENSLWMFARTTTGLTADSIREWMGDFSRIKNVAKYAARLGQSFGSSTETLSVSRKKIKIIPDAKV…
MsRDR39	MS.gene83040	CDS	ATGGGTAAAAGTAAAACAATTGAGTTGTATGGATTCCCTTCTTTTGTGAACGTGTCTGAAGTAAAGATATTTGTAGAGCATTATACTGGTGAAGGAAGTGTGGTTGCTATGAAGATTAGAGTAGGCAAAGGACAGAATCCAAGAGCATTTGCAATTATTCAATTCACTACTGCAAAACATGCTACATTCATGATGGCCTTACCAAGCAGAACTAAATTGCGGTTCGGGAACTCCTATTTAAAAGTTAGGGAAATGGAAAGAGATATTGATCCAAAGCCAAGGGCATTCTTGGACAGTTTAGACGATGTTAAACTGTATTTTGGCTGTCAGATCTCAAAGGAAAGATTCTCTATATTATGGAAGGTGGATGCTAGTGTAGATTTTGGGATTGGTATGAGA…
		Protein	MGKSKTIELYGFPSFVNVSEVKIFVEHYTGEGSVVAMKIRVGKGQNPRAFAIIQFTTAKHATFMMALPSRTKLRFGNSYLKVREMERDIDPKPRAFLDSLDDVKLYFGCQISKERFSILWKVDASVDFGIGMRKWRFSIQRENKKFKLELSYENIWKIELHQPQGKTAKYLLIQLIGAPRVFECNVPTSTSVYKDPLKNYYRDSPDDQWIRAIDFTPCSCIGQSSAICLELPSNRDFPNFKENCVHYEEIEGQYTLESGSTFSCNPDVVPMVAPPQGIQIPFDILFKVNSLVQHGCLSGSELDNAFYRLVDPLRIKVEFIEHALEKMYYSKDFCYEPARWLKDHYRMYLSANNPPRSPTISLDNGLVSVRRVQITPCKVYFCGPEINVSNRVLRHFHQH…
MsRDR40	MS.gene83034	CDS	ATGGGTAAAAGTAAAACAATTGAGTTATCTGGATTCCCTTGTTATGAGACTGTATATGATGTAAAGAGTTTCGTAGAGAAGTATACCGGTGAAGGAAGTGTGGTTGCTATGAAGATAAGGGAAGGCAAAGGCCATGTTCAAAAAGCATTTGCAATTATTCAATTCACTACTGCTAAACATGCTACATATATGATGACCTTGTCTAACTTAAGTTTGCCAACATGGCGGTACGGGGGCTACGATTTAAAAGTTCGGGAAATGGAAAGAGATATTGATCCAAAGCCAAGAGCATTTTTGGAAAGTTTAGATGATGTGAAACTGCATTTTGGCTGTCAGATCTCAAAGGAAAGATTCTCTTCATTATGGAGAGAGGTGGATGTTAGTGTAGAATTTGGGATT…
		Protein	MGKSKTIELSGFPCYETVYDVKSFVEKYTGEGSVVAMKIREGKGHVQKAFAIIQFTTAKHATYMMTLSNLSLPTWRYGGYDLKVREMERDIDPKPRAFLESLDDVKLHFGCQISKERFSSLWREVDVSVEFGIGMRKWQFSMRHDDKMFKLELSYENIWKIELHRPRGKTAKYLLIQLIGAPRVFEHSINLYKDLYMNYYKDFPDEQWIRSIDFTPCNCIGQSSALCLELPSDRDFPNFWENFAHYEEIEGQYTLERELPFSCNLDVVPIVAPPQGIHIPFEILFKVNSLVQNGCLSGSALDNAFYRLVDPLRINIEFIEHALEKMYYSKDFCYEPARWLKDQYRMYLSSNNPPQSPTINLDNGLVYVRRVQITPCKVYFCGPEINVSNRVLRRFRKHI…
MsRDR41	MS.gene32625	CDS	ATGGATTTAGAAGGAACTGTAAAAGATTCAGTGCTTACTACTACTCAAGTCAGCATAGGTGGATTTGACTCTGATGTCAAAGCTTCTGATTTGGTGTCATACTTGGAATCCCAGATCGGATATGTTGATAGATGTCGTCTGAAGACTTCTTGTACTCCTCCGGAGTCATATCCAGAATTTACTATGACTGATACTACACAGATAGAAATTACAGATGACTATAAGAAGGTGGCGCCTCATGCCTTTGTGCATTTTACTTTGCCGGATTCTGCCACTGAGGCCCTCAATGCTGCAGGTCGCTGTGACCTAATTTTGAATGGTAAGGTGTTAAAGGTCATCAGTGGGCCACAAAATCCAAACTTCCTGAACCAAAGGAGGCGAACTGAAGCTCCTTTTAAG…
		Protein	MDLEGTVKDSVLTTTQVSIGGFDSDVKASDLVSYLESQIGYVDRCRLKTSCTPPESYPEFTMTDTTQIEITDDYKKVAPHAFVHFTLPDSATEALNAAGRCDLILNGKVLKVISGPQNPNFLNQRRRTEAPFKMSDVIVEIGTLVSLADFTVAWRGCDKGVNFLVDPFDKMCKICFNRDTAFSFKGIGKQAVIKCDFKVGFLIRDIEEIQRYDDTSHLVVLLRLASSPLVWYRTADDDIDESVIIDLLDDDDPWIRTTDFTPSAAIGRCNYYRISIPPRHGAKLTKALEYLRCQRVPQIPLNWPPKIQNEPDFGVPMSDAFFYIDSQKDISFDIMFLINAIVHRGIFNQYSLSNKFFELLKNQPKDVNVAALKHICTYKHPLFDAAKRLEAVQKWLLRN…
MsRDR42	MS.gene072898	CDS	ATGGATTTAGAAGGAACTGTAAAAGATTCAGTGCTTACTACTACTCAAGTCAGCATAGGTGGATTTGACTCTGATGTCAAAGCTTCTGATTTGGTGTCATACTTGGAATCCCAGATCGGATATGTTGATAGATGTCGTCTGAAGACTTCTTGTACTCCTCCGGAGTCATATCCAGAATTTACTATGACTGATACTACACAGATAGAAATTACAGATGACTATAAGAAGGTGGCGCCTCATGCCTTTGTGCATTTTACTTTGCCGGATTCTGCCACTGAGGCCCTCAATGCTGCAGGTCGCTGTGACCTAATTTTGAATGGTAAGGTGTTAAAGGTCATCAGTGGGCCACAAAATCCAAACTTCCTGAACCAAAGGAGGCGAACTGAAGCTCCTTTTAAG…
		Protein	MDLEGTVKDSVLTTTQVSIGGFDSDVKASDLVSYLESQIGYVDRCRLKTSCTPPESYPEFTMTDTTQIEITDDYKKVAPHAFVHFTLPDSATEALNAAGRCDLILNGKVLKVISGPQNPNFLNQRRRTEAPFKMSDVIVEIGTLVSLADFTVAWRGCDKGVNFLVDPFDKMCKICFNRDTAFSFKGIGKQAVIKCDFKVGFLIRDIEEIQRYDDTSHLVVLLRLASSPLVWYRTADDDIDESVIIDLLDDDDPWIRTTDFTPSAAIGRCNYYRISIPPRHGAKLTKALEYLRCQRVPQIPLNRPPKIQNEPDFGVPMSDAFFYIDSQKDISFDIMFLINAIVHRGIFNQYSLSNKFFELLKNQPKDVNVAALKHICTYKHPLFDAAKRLEAVQKWLLRN…
MsRDR43	MS.gene014828	CDS	ATGGATTTAGAAGGAACTGTAAAAGATTCAGTGCTTACTACTACTCAAGTCAGCGTAGGTGGATTTGACTCTGATGTCAAAGCTTCTGATTTGGTGTCATACTTGGAATCCAAGATCGGATATGTTGATAGATGTCGTCTGAAGACTTCTTGTACTCCTCCGGAGTCATATCCAGAATTTACTATGACTGATACTACACAGATAGAAATTACAGATGACTATAAGAAGGTGGCGCCTCATGCCTTTGTGCATTTTACTTTGCCGGATTCTGCCACTGAGGCCCTCAATGCTGCAGGTCGCTGTGACCTAATTTTGAATGGTAAGGTGTTAAAGGTCATCAGTGGGCCACAAAATCCAAACTTCCTGAACCAAAGGAGGCGAACTGAAGCTCCTTTTAAG…
		Protein	MDLEGTVKDSVLTTTQVSVGGFDSDVKASDLVSYLESKIGYVDRCRLKTSCTPPESYPEFTMTDTTQIEITDDYKKVAPHAFVHFTLPDSATEALNAAGRCDLILNGKVLKVISGPQNPNFLNQRRRTEAPFKMSDVIVEIGTLVSLADFTVAWRGCDKGVNFLVDPFDKMCKICFNRDTAFSFKGIGKQAVIKCDFKVGFLIRDIEEIQRYDDTSHLVVLLRLASSPLVWYRTADDDIDESVTIDLLDDDDPWIRTTDFTPSAAIGRCNYYRISIPPRHGAKLTKALEYLRCQRVPQIPLNRPPKIQNEPDFGVPMSDAFFYIDSQKDISFDIMFLINAIVHRGIFNQYSLSNKFFELLKNQPKDVNVAALKHICTYKHPLFDAAKRLEAVQKWLLRN…
MsRDR44	MS.gene67057	CDS	ATGGATTTAGAAGGAACTGTAAAAGATTCAGTGCTTACTACTACTCAAGTCAGCATAGGTGGATTTGACTCTGATGTCAAAGCTTCTGATTTGGTGTCATACTTGGAATCCCAGATCGGATATGTTGATAGATGTCGTCTGAAGACTTCTTGTACTCCTCCGGAGTCATATCCAGAATTTACTATGACTGATACTACACAGATAGAAATTACAGATGACTATAAGAAGGTGGCGCCTCATGCCTTTGTGCATTTTACTTTGCCGGATTCTGCCACTGAGGCCCTCAATGCTGCAGGTCGCTGTGACCTAATTTTGAATGGTAAGGTGTTAAAGGTCATCAGTGGGCCACAAAATCCAAACTTCCTGAACCAAAGGAGGCAAACTGAAGCTCCTTTTAAG…
		Protein	MDLEGTVKDSVLTTTQVSIGGFDSDVKASDLVSYLESQIGYVDRCRLKTSCTPPESYPEFTMTDTTQIEITDDYKKVAPHAFVHFTLPDSATEALNAAGRCDLILNGKVLKVISGPQNPNFLNQRRQTEAPFKMSDVIVEIGTLVSLADFTVAWRGCDKGVNFLVDPFDKMCKICFNRDTAFSFKGIGKQAVIKCDFKVGFLIRDIEEIQRYDDTSHLVVLLRLASSPLVWYRTADDDIDESVIIDLLDDDDPWIRTTDFTPSAAIGRCNYYRISIPPRHGAKLTKALEYLRCQRVPQIPLNWPPKIQNEPDFGVPMSDAFFYIDSQKDISFDIMFLINAIVHRGIFNQYSLSNKFFELLKNQPKDVNVAALKHICTYKHPLFDAAKRLEAVQKWLLRN…
MsRDR45	MS.gene063299	CDS	ATGGCGGCGGAGCAACCACCGGTGACACTTCCGGCAACCGTAGAAAATCTAATAAACCAAATTTGCGTGAAACAATCACAACCACCACTCGATCCTTCAACGAAACGACTCCTCGCAACGATCGGAGAAAATCAAGCTCTTCAAATTCTCAATGTTATTTCCAATACACCAATTCGAACCACTTTTAATGCTTTCACTCTCTACATGGTTACTAAACATTCTTCTCTGTCCCAATCACCGTCACCGTCGCAGTCACTTCCGTCACCGTCACGGTTTCAAACGTTTCAAACGTCTCCGTTAGCATTTCCTTCGTTGGAGGATTCCGGTGTTTTAACGGCGTTGGGAGAGTTAGAGTTTCGAAAATCGTTTTTGATGTTAACTTATGCTGGAGGAGTGAGT…
		Protein	MAAEQPPVTLPATVENLINQICVKQSQPPLDPSTKRLLATIGENQALQILNVISNTPIRTTFNAFTLYMVTKHSSLSQSPSPSQSLPSPSRFQTFQTSPLAFPSLEDSGVLTALGELEFRKSFLMLTYAGGVSIENVNVVTAEYVRSLKDLPLRNFESKIWEDFGKCYYGDRRLPLEWDSGSTPRYECYVSPNGSLRFKGPCLQTTRTHLQKSLGDDNVLVVKFMDPNERKEITSVQEAYELYGKFGKEGIRVGLRLYRFFVFKDGGKEAKKEDSTASSVKCYFVRTESSCSADERESYILSNRRTVSDCRSLFMHAHMLPSIEKYMARFSLILSKTYTLNIDLTTVTVQPIPDENCRDGNGKVVDHNEKECILTDGTGFISEDLAKLCPQNVFKGTNT…
MsRDR46	MS.gene72096	CDS	ATGGCGACGGAGCAACCACCGGTGACACTTCTTCCACCGTCAGTAGAAAATCTAATAGAACGAATTCGACACGAACAGAATCAACCACCACTCGATCCTATACCGAGAGCACGCCTCGCCGCAATCGGAGAAGAACGATCTCTACAAATTCTCAATCATATTTCTCAAAGACCAATTACAAAAACTCTTAATCATTTCGTTATGCACTTGCTTAAACATCAACAACAACCTCCTTACTCTTTTTCTCCTCCACCACCGTCACAACCGTCTCCATTATCTTTACCTTCACAGCTGCAAACGTCTCCGTTAGCATTTCCTTCGTTGGAGGATTCTGGTGTTTTAACGGCGTTGGGAGAGTTAGAGTTTCGAAAATCGTTTTTGATGTTAACTTATGCTGGA…
		Protein	MATEQPPVTLLPPSVENLIERIRHEQNQPPLDPIPRARLAAIGEERSLQILNHISQRPITKTLNHFVMHLLKHQQQPPYSFSPPPPSQPSPLSLPSQLQTSPLAFPSLEDSGVLTALGELEFRKSFLMLTYAGGVSIENVNVVTAEYVRSLKDLPLRNFESKIWEDFGKCYYGDRRLSLEWDSGSTPRYECYVSPNGSLRFKGPCLQTTRTHLQKSLGDDNVLVVKFMDPNERKENSVQEAYELYGKFGKEGIRVGLRLYRFFVFKDGGKEAKKEDSTASSVKCYFVRTESSCSADERESYILSNRRTMSDCRSLFMHAHMLPSIEKYMARFSLILSKTYTLNIDLTTVTVQPIPDENCRDGNGKVVDHNEKQCILTDGTGYISEDLAKLCPQNVFKGT…
MsRDR47	MS.gene059564	CDS	ATGGCGGCGGAGCAACCACCGGTGACACTTCCGGCAACCGTAGAAAATCTAATAAACCAAATTTGCATGAAACAATCACAACCACCACTCGATCCTTCAACGAAACGACTCCTCTCAACAATAGGAGAAACTCAAGCTCTTCAAATTCTCAATGCTATTTCCAATACAACAATTCGAACCACTTTTAATGCTTTCACTCTCTACATGATTAGTAAATATTCTTCTCCATCACAATCACCGTCACCGTCACAGTCATTTCCGTCACCGTCACAGTTACGAACGTCTCCGTTAGCATTTCCTTCGTTGGAGGATTCCTGTGTTTTAACGGCGTTGGGAGAGTTAGAGTTTCGAAAATCGTTTTTGATGTTAAGTTATGCTGGAGGAGAGAGTATTGAAAAG…
		Protein	MAAEQPPVTLPATVENLINQICMKQSQPPLDPSTKRLLSTIGETQALQILNAISNTTIRTTFNAFTLYMISKYSSPSQSPSPSQSFPSPSQLRTSPLAFPSLEDSCVLTALGELEFRKSFLMLSYAGGESIEKVVTAEYVRSLKDLPMRDFESKIWEAFGKHCCIDYRDRRSSLDWDSGSTLRYECHVSTSGSLRFKGPFWQSTRTHLQKSLGDDNVLVVKFMDLNERKENNIVQDAHELYGRFRKEGIHVGLRLYRFFVFKDGGKEAKKEDSTASSVKCYFVRTESSCSADERESYILSNRRTMSDCRSLFMHAHMLPSIEKYMARFSLILSKTYTLNIDLTTVTVQPIPDENCRDGNGKVVDHNEKQCILTDGTGYISEDLAKLCPQNVFKGTNTKN…
MsRDR48	MS.gene56939	CDS	ATGGTGATTCCTTCTTCGGAAACACCCACCGTTCGCGTCACCAACATACCCCATACCGCCACCGCCAACGACCTTCTCCGATACCTCGAAACCACCGTTGGCCGTTCCTCCGTCTTCGCTCTCGAAATCTTCAGCGACTACACCAACTGGAAATCTCGCGGAGTAGGCCGTGTTCAGTTCGAGACGTTGGAAGACAAGTCAAAAGCCCTAACTCTCGCCGAGAACAAGAAACTTCTCCTTAGCTCCCATTTCCTCTGTCTCGACGCTTCCTCCGATGACATCATTCCTAGGCCTGCTCTTCCTCGTAACCGCATCAACAATGGTGCTCTCTATGCTGGTTTTCCCATCGGTCCTGATTGCATGAGCGTGCTTCAATCATGGGAAGGTGTTCGAGGTTGG…
		Protein	MVIPSSETPTVRVTNIPHTATANDLLRYLETTVGRSSVFALEIFSDYTNWKSRGVGRVQFETLEDKSKALTLAENKKLLLSSHFLCLDASSDDIIPRPALPRNRINNGALYAGFPIGPDCMSVLQSWEGVRGWVMPERQRLDFWVTQGDQCFKLEIPFENILECDGYCSDEGSKPNALLLKLRYGPRIYQKMAGPNVAAKFKDDRYRFCKENFEFMWVRTTDFSTLKSIGHSTSFFWEIMEESFDSDVFRSFPLYRENLKDLSLEDGEKFCSPTETVPLVKCRLDSKLPYEGLFQLNSLVHTQKISLASVNDELIDLLASLDAETKAVIFQKLHKMNSTCYEPLKYVRTQLHVLSIKKKSVLPSQQKRLADSNIMSCHRALITPSKIYCLGPELETSNH…
MsRDR49	MS.gene60350	CDS	ATGGTGATTCCTTCATCCGAAACACCCACCGTTCGCGTCACCAACATACCCCATACCGCCACCGCCAACGACCTTCTCCGATACCTCGAAACCACCGTTGGCCGTTCCTCCGTCTTCGCTCTCGAAATCTTCAGCGACTACACAAACTGGAAATCTCGCGGAGTAGGCCGTGTCCAGTTCGAGACGTTGGAAGACAAGTCAAAAGCCCTAACTCTCGCTGAGAACAAGAAACTTCTCCTTAGCTCCCATTTCCTCTGTCTCGACGCTTCCTCCGATGACATCATTCCTAGGCCTGCTCTTCCTCGTAACCGCATCAACAATGGTGCTCTCTATGCTGGTTTTCCCATCGGTCCTGATTGCATGAGCGTGCTTCAATCATGGGAAGGTGTTCGAGGTTGG…
		Protein	MVIPSSETPTVRVTNIPHTATANDLLRYLETTVGRSSVFALEIFSDYTNWKSRGVGRVQFETLEDKSKALTLAENKKLLLSSHFLCLDASSDDIIPRPALPRNRINNGALYAGFPIGPDCMSVLQSWEGVRGWVMPERQRLDFWVTQGDQCFKLEIPFENILECDGYCSDEGSKPNALLLKLRYGPRIYQKMAGPNVAAKFKDDRYRFCKENFEFMWVRTTDFSTLKSIGHSTSFFWEIMEESFDSDVFRSFPLYRENLKDLSLEDGEKFCSPTETVPLVKCRLDSKLPYEGLFQLNSLVHTQKISLASVNDELIDLLVSLDAETKAVIFQKLHKMNSTCYEPLKYVRTQLHVLSIKKKSVLPSQQKRLVDSNIMSCHRALITPSKIYCLGPELETSNH…
MsRDR50	MS.gene033226	CDS	ATGGTGATTCCTTCATCCGAAACACCCACCGTTCGCGTCACCAACATACCCCATACCGCCACCGCCAACGACCTTCTCCGATACCTCGAAACCACCGTTGGCCGCTCCTCCGTCTTCGCTCTCGAAATCTTCAGCGACTACACCAACTGGAAATCTCGCGGAGTAGGCCGTGTTCAGTTCGAGACGTTGGAAGACAAGTCAAAAGCCCTAACTCTCGCCGAGAACAAGAAACTTCTCCTTAGCTCCCATTTCCTCTGTCTCGACGCTTCCTCCGATGACATCATTCCTAGGCCTGCTCTTCCTCGTAACCGCATCAACAATGGTGCCCTTTATGCTGGTTTTCCCATCGGTCCTGATTGCATGAGTGTGCTTCAATCATGGGAAGGTGTTCGAGGTTGG…
		Protein	MVIPSSETPTVRVTNIPHTATANDLLRYLETTVGRSSVFALEIFSDYTNWKSRGVGRVQFETLEDKSKALTLAENKKLLLSSHFLCLDASSDDIIPRPALPRNRINNGALYAGFPIGPDCMSVLQSWEGVRGWVMPERQRLDFWVTQGDQCFKLEIPFENILECDGYCSDEGSKPNALLLKLRYGPRIYQKMAGPNVAAKFKDDRYRFCKENFEFMWVRTTDFSTLKSIGHSTSFFWEIMEESFDSDVFRSFPLYRENLKDLSLEDGEKFCSPTETVPLVKCRLDSKLPYEGLFQLNSLVHTQKISLASVNDELIDLLVSLDAETKAVIFQKLHKMNSTCYEPLKYVRTQLHVLSIKKKSVLPSQQKRLVDSNIMSCHRALITPSKIYCLGPELETSNH…
MsRDR51	MS.gene48394	CDS	ATGGTGATTCCTTCATCCGAAACACCCACCGTTCGCGTCACCAACATACCCCATACCGCCACCGCCAACGACCTTCTCCGATACCTCGAAACCACCGTTGGCCGCTCCTCCGTCTTCGCTCTCGAAATCTTCAGCGACTACACCAACTGGAAATCTCGCGGAGTAGGCCGTGTTCAGTTCGAGACGTTGGAAGACAAGTCAAAAGCCCTAACTCTCGCCGAGAACAAGAAACTTCTCCTTAGCTCCCATTTCCTCTGTCTCGACGCTTCCTCCGATGACATCATTCCTAGGCCTGCTCTTCCTCGTAACCGCATCAACAATGGTGCCCTTTATGCTGGTTTTCCCATCGGTCCTGATTGCATGAGTGTGCTTCAATCATGGGAAGGTGTTCGAGGTTGG…
		Protein	MVIPSSETPTVRVTNIPHTATANDLLRYLETTVGRSSVFALEIFSDYTNWKSRGVGRVQFETLEDKSKALTLAENKKLLLSSHFLCLDASSDDIIPRPALPRNRINNGALYAGFPIGPDCMSVLQSWEGVRGWVMPERQRLDFWVTQGDQCFKLEIPFENILECDGYCSDEGSKPNALLLKLRYGPRIYQKMAGPNVAAKFKDDRYRFCKENFEFMWVRTTDFSTLKSIGHSTSFFWEIMEESFDSDVFRSFPLYRENLKDLSLEDGEKFCSPTETVPLVKCRLDSKLPYEGLFQLNSLVHTQKISLASVNDELIDLLVSLDAETKAVIFQKLHKMNSTCYEPLKYVRTQLHVLSIKKKSVLPSQQKRLVDSNIMSCHRALITPSKIYCLGPELETSNH…
MsRDR52	MS.gene061444	CDS	TCATTTCCGTCACCGTCACAGTTACGAACGTCTCCGTTAGCATTTCCTTCGTTGGAGGATTCCTGTGTTTTAACGGCGTTGGGAGAGTTAGAGTTTCGAAAATCGTTTTTGATGTTAAGTTATGCTGGAGGAGAGAGTATTGAAAAGGTTGTGACTGCTGAATATGTTAGAAGCTTGAAGGATTTGCCGATGCGAGATTTTGAGAGTAAAATTTGGGAAGCTTTTGGGAAACACTGCTGCATTGACTATAGAGATCGCCGATCGTCTCTTGACTGGGATTCTGGCAGTACACTTAGATACGAGTGCCATGTTTCTACAAGTGGGAGCTTAAGGTTCAAGGGCCCTTTTTGGCAATCCACACGAACGCACCTGCAGAAGTCACTAGGTGATGACAATGTT…
		Protein	SFPSPSQLRTSPLAFPSLEDSCVLTALGELEFRKSFLMLSYAGGESIEKVVTAEYVRSLKDLPMRDFESKIWEAFGKHCCIDYRDRRSSLDWDSGSTLRYECHVSTSGSLRFKGPFWQSTRTHLQKSLGDDNVLVVKFMDLNERKENNIVQDAHELYGRFRKEGIHVGLRLYRFFVFKDGGKEAKKEDSTASSVKCYFVRTESSCSADERESYILSNRRTMSDCRSLFMHAHMLPSIEKYMARFSLILSKTYTLNIDLTTVTVQPIPDENCRDGNGKVVDHNEKQCILTDGTGYISEDLAKLCPQNVFKGTNTKNTYIKEISNLVDQDTSQAVGVTALSTHQPPLLIQCRLFHMGSAMKGTLLVNRKLPQNTIQVRPSMIKVETDLSLSTKDNFQSFNS…
