# Supplementary material for: Genome-wide identification and characterization of DCL, AGO, and RDR gene families and their abiotic stress responses in alfalfa (Medicago sativa L.)
Source: Front Plant Sci. 2026 Feb 16;17:1753305. doi: 10.3389/fpls.2026.1753305 (PMC12950779; doi:10.3389/fpls.2026.1753305)
Supplement: Supplementary file 9 [file Table4.xlsx]

## Sheet: Sheet1
Table S4 Basic information of MsDCL, MsAGO and MsRDR gene families in alfalfa
Gene Name	Gene ID	Chromosome	Location	Protein Length (aa)	MW (kDa)	pI	Instability Index	Subcellular Location
MsDCL1	MS.gene056844	chr1.1	46179517-46187846	1384	157.112	6.06	43.4	Chloroplast
MsDCL2	MS.gene98998	chr1.2	40656835-40664717	1384	157.295	6.59	41.24	Chloroplast
MsDCL3	MS.gene034906	chr1.2	46467228-46475667	1385	157.172	6.09	43.08	Chloroplast
MsDCL4	MS.gene81710	chr1.3	44066280-44074630	1385	157.184	6.06	43.05	Chloroplast
MsDCL5	MS.gene034552	chr1.4	43849357-43857243	1384	157.159	6.59	41.31	Chloroplast
MsDCL6	MS.gene40905	chr1.4	43896485-43903045	1140	129.522	7.45	40	Chloroplast
MsDCL7	MS.gene034545	chr1.4	43946700-43954588	1384	157.185	6.59	41.45	Chloroplast
MsDCL8	MS.gene72307	chr1.4	49820698-49829032	1385	157.182	6.06	43.06	Chloroplast
MsDCL9	MS.gene03053	chr2.1	60795239-60803738	1377	156.625	7.31	45.27	Chloroplast
MsDCL10	MS.gene02118	chr2.2	57566315-57575684	1370	155.354	6.79	44.68	Chloroplast
MsDCL11	MS.gene02116	chr2.2	57623069-57633779	1650	187.92	6.29	45.48	Chloroplast
MsDCL12	MS.gene74525	chr2.3	59374617-59384740	1616	184.059	6.29	45.35	Chloroplast
MsDCL13	MS.gene003324	chr2.4	59153770-59163134	1370	155.434	6.78	44.7	Chloroplast
MsDCL14	MS.gene003322	chr2.4	59220196-59230316	1377	156.622	7.61	45.06	Chloroplast
MsDCL15	MS.gene32745	chr3.1	83210578-83222710	1715	191.539	6.18	41.85	Nucleus
MsDCL16	MS.gene014951	chr3.2	86922402-86934594	1712	191.229	6.2	42.58	Nucleus
MsDCL17	MS.gene02694	chr3.3	86579701-86592613	1712	191.301	6.2	42.84	Nucleus
MsDCL18	MS.gene42647	chr3.4	92165167-92178048	1712	191.301	6.2	42.84	Nucleus
MsDCL19	MS.gene025847	chr7.1	275802-285594	1881	211.617	5.87	41.25	Chloroplast
MsDCL20	MS.gene024380	chr7.2	293242-303060	1889	212.226	5.89	41.37	Chloroplast
MsDCL21	MS.gene22757	chr7.3	304726-314490	1888	212.131	5.87	41.54	Chloroplast
MsDCL22	MS.gene050704	chr7.4	353405-363193	1882	211.54	5.87	41.19	Chloroplast
MsDCL23	MS.gene58755	chr8.1	10256585-10269714	1624	182.475	6.37	42.47	Nucleus
MsDCL24	MS.gene007786	chr8.1	54391451-54400250	1368	155.965	7.99	44.91	Chloroplast
MsDCL25	MS.gene041424	chr8.2	12315491-12332596	1624	182.602	6.36	43.14	Nucleus
MsDCL26	MS.gene93075	chr8.2	32862749-32870753	1387	157.648	6.61	40.32	Chloroplast
MsDCL27	MS.gene056475	chr8.3	32519400-32527394	1385	157.421	6.51	41.05	Chloroplast
MsDCL28	MS.gene036633	chr8.4	13517415-13530546	1624	182.436	6.34	42.51	Nucleus
MsDCL29	MS.gene97963	chr8.4	33277647-33285625	1387	157.512	6.51	40.07	Chloroplast
MsDCL30	MS.gene38937	chr8.4	50049379-50058184	1370	156.347	7.77	45.24	Chloroplast
MsDCL31	MS.gene57755	32402	3028-12651	1255	140.822	6.35	41.7	Nucleus
MsAGO1	MS.gene56106	chr1.1	25263421-25269710	980	110.157	9.28	45.33	Nucleus
MsAGO2	MS.gene37683	chr1.1	73633045-73639798	978	110.061	9.28	45.12	Nucleus
MsAGO3	MS.gene34405	chr1.2	76395276-76401159	978	109.973	9.27	45.72	Nucleus
MsAGO4	MS.gene053324	chr1.3	24482435-24488701	975	109.514	9.3	45.17	Nucleus
MsAGO5	MS.gene053325	chr1.3	24504293-24510559	975	109.514	9.3	45.17	Nucleus
MsAGO6	MS.gene006386	chr1.3	70482280-70488164	978	110.015	9.29	45.73	Nucleus
MsAGO7	MS.gene057298	chr1.4	25764086-25770352	975	109.514	9.3	45.17	Nucleus
MsAGO8	MS.gene070976	chr1.4	79352993-79358826	978	110.047	9.26	45.12	Nucleus
MsAGO9	MS.gene045745	chr2.1	35116527-35125077	911	103.661	9.16	44.01	Nucleus
MsAGO10	MS.gene003230	chr2.1	62168907-62173860	1031	116.867	9	41.08	Nucleus
MsAGO11	MS.gene066187	chr2.2	28835259-28844247	918	104.414	9.19	43.73	Nucleus
MsAGO12	MS.gene02031	chr2.2	58894448-58899404	1029	116.849	9.03	41.48	Nucleus
MsAGO13	MS.gene74601	chr2.3	60535412-60540365	1031	116.867	9	41.08	Nucleus
MsAGO14	MS.gene78147	chr2.4	33125191-33133727	911	103.642	9.16	43.94	Nucleus
MsAGO15	MS.gene02781	chr2.4	60816734-60821690	1031	116.954	9.03	41.08	Nucleus
MsAGO16	MS.gene56337	chr3.1	6554445-6559955	875	99.8197	9.32	49.96	Nucleus
MsAGO17	MS.gene70580	chr3.1	64436427-64442830	921	103.008	8.8	43.36	Nucleus
MsAGO18	MS.gene001210	chr3.1	65975411-65982681	912	101.891	8.53	43.55	Nucleus
MsAGO19	MS.gene25907	chr3.2	69423240-69427488	640	71.2165	8.88	39.73	Nucleus
MsAGO20	MS.gene77479	chr3.2	72112740-72119998	912	101.937	8.62	44.15	Nucleus
MsAGO21	MS.gene62040	chr3.3	5796046-5803165	781	89.0178	9.5	48.49	Peroxisome
MsAGO22	MS.gene022250	chr3.3	66590161-66596793	922	103.083	8.75	42.76	Nucleus
MsAGO23	MS.gene75725	chr3.3	70065316-70072577	912	102.013	8.61	44.06	Nucleus
MsAGO24	MS.gene51702	chr3.4	6684597-6690228	856	97.5521	9.2	47.39	Nucleus
MsAGO25	MS.gene074399	chr3.4	75190710-75196777	911	102.059	8.93	43.74	Nucleus
MsAGO26	MS.gene25906	chr3.4	78316440-78322531	918	102.621	8.75	43	Nucleus
MsAGO27	MS.gene045411	chr3.4	78415763-78423027	912	101.879	8.68	44.15	Nucleus
MsAGO28	MS.gene067578	chr4.1	24285339-24289885	976	109.571	9.25	38.14	Mitochondrion
MsAGO29	MS.gene09397	chr4.1	41450363-41456799	988	110.318	9.35	46.25	Nucleus
MsAGO30	MS.gene09396	chr4.1	41474160-41480335	977	108.904	9.6	45.05	Chloroplast
MsAGO31	MS.gene82415	chr4.2	26063157-26067822	978	109.916	9.3	37.7	Mitochondrion
MsAGO32	MS.gene049742	chr4.2	46988409-46994840	988	110.419	9.35	46.32	Nucleus
MsAGO33	MS.gene049741	chr4.2	47010272-47016465	977	108.993	9.63	44.6	Chloroplast
MsAGO34	MS.gene33399	chr4.2	87709240-87713268	702	79.8981	8.71	41.15	Nucleus
MsAGO35	MS.gene56442	chr4.3	27947734-27952290	978	109.883	9.3	38.28	Mitochondrion
MsAGO36	MS.gene03725	chr4.3	44433182-44440055	902	102.1	9.23	38.67	Nucleus
MsAGO37	MS.gene03726	chr4.3	44451130-44457312	977	108.867	9.6	45.45	Chloroplast
MsAGO38	MS.gene006881	chr4.4	29508759-29513304	978	109.883	9.3	38.28	Mitochondrion
MsAGO39	MS.gene007764	chr4.4	46481435-46487857	986	109.9	9.31	45.9	Nucleus
MsAGO40	MS.gene007765	chr4.4	46505821-46512061	977	108.857	9.6	45.25	Chloroplast
MsAGO41	MS.gene066368	chr5.1	32005396-32009564	1013	116.226	9.19	51.28	Nucleus
MsAGO42	MS.gene99383	chr5.1	69242116-69248131	908	101.465	9.06	41.02	Nucleus
MsAGO43	MS.gene99382	chr5.1	69252467-69258357	898	101.147	9.28	42.25	Nucleus
MsAGO44	MS.gene99381	chr5.1	69262989-69268638	866	97.8153	9.23	42.92	Nucleus
MsAGO45	MS.gene99380	chr5.1	69276991-69283460	929	104.802	9.27	44.02	Nucleus
MsAGO46	MS.gene99379	chr5.1	69304118-69309941	901	101.256	9.42	43.26	Nucleus
MsAGO47	MS.gene55297	chr5.2	32016567-32022154	1011	116.144	9.22	50.57	Nucleus
MsAGO48	MS.gene37817	chr5.2	74361927-74367260	685	76.9944	9.03	47.79	Nucleus
MsAGO49	MS.gene016866	chr5.2	74486624-74492640	908	101.461	9.06	41.02	Nucleus
MsAGO50	MS.gene016867	chr5.2	74496576-74502538	877	98.4929	9.09	42.33	Nucleus
MsAGO51	MS.gene016868	chr5.2	74507130-74512985	866	97.8193	9.24	42.91	Nucleus
MsAGO52	MS.gene016869	chr5.2	74519865-74525530	868	97.8251	9.13	45.4	Nucleus
MsAGO53	MS.gene016870	chr5.2	74531160-74536889	901	101.321	9.38	43.78	Nucleus
MsAGO54	MS.gene85871	chr5.3	29887099-29891207	1013	116.32	9.26	51.83	Nucleus
MsAGO55	MS.gene37822	chr5.3	70645126-70651140	908	101.465	9.06	41.02	Nucleus
MsAGO56	MS.gene37821	chr5.3	70655457-70661348	882	99.246	9.23	42.8	Nucleus
MsAGO57	MS.gene37820	chr5.3	70665929-70671721	867	97.9734	9.21	43.14	Nucleus
MsAGO58	MS.gene37819	chr5.3	70677754-70684073	910	102.537	9.11	42.97	Nucleus
MsAGO59	MS.gene37818	chr5.3	70689703-70693704	696	78.0722	9.77	38.7	Nucleus
MsAGO60	MS.gene39813	chr5.4	69138840-69144861	903	100.823	9.13	40.54	Nucleus
MsAGO61	MS.gene39812	chr5.4	69148789-69154752	897	100.822	9.19	42.66	Nucleus
MsAGO62	MS.gene39811	chr5.4	69159359-69164973	867	97.9154	9.15	42.34	Nucleus
MsAGO63	MS.gene39810	chr5.4	69171302-69177782	924	104.304	9.29	42.7	Nucleus
MsAGO64	MS.gene39809	chr5.4	69183463-69189286	901	101.252	9.4	43.26	Nucleus
MsAGO65	MS.gene054293	chr6.1	24896012-24903095	903	102.473	9.52	47.1	Nucleus
MsAGO66	MS.gene42498	chr6.1	67744719-67752696	1129	124.639	9.31	49.25	Cytosol
MsAGO67	MS.gene98833	chr6.1	73876178-73882920	998	111.761	9.14	47.85	Chloroplast
MsAGO68	MS.gene03521	chr6.2	38064266-38071204	903	102.501	9.54	47.18	Nucleus
MsAGO69	MS.gene40435	chr6.2	76176460-76184093	1122	124.047	9.29	49.8	Cytosol
MsAGO70	MS.gene80834	chr6.2	82784372-82791205	999	112.035	9.3	46.31	Chloroplast
MsAGO71	MS.gene80491	chr6.3	37242660-37249158	903	102.425	9.5	47.26	Nucleus
MsAGO72	MS.gene041707	chr6.3	70575552-70582711	1102	121.494	9.36	49.01	Chloroplast
MsAGO73	MS.gene82574	chr6.3	78607995-78613134	636	71.9246	9.02	43.58	Mitochondrion
MsAGO74	MS.gene42021	chr6.4	16803100-16809881	903	102.473	9.57	47.61	Nucleus
MsAGO75	MS.gene05149	chr6.4	51379789-51386891	1102	121.389	9.35	48.63	Chloroplast
MsAGO76	MS.gene05453	chr6.4	58216679-58223589	1067	118.497	9.35	50.01	Nucleus
MsAGO77	MS.gene036864	chr8.1	13130212-13135535	881	99.2446	8.99	39.28	Nucleus
MsAGO78	MS.gene032958	chr8.1	14012268-14017545	862	96.8684	8.73	38.82	Nucleus
MsAGO79	MS.gene060552	chr8.2	15311658-15316970	877	98.8073	9.1	38.78	Nucleus
MsAGO80	MS.gene038707	chr8.4	15382429-15387749	881	99.2155	8.98	39.4	Nucleus
MsAGO81	MS.gene056951	chr8.4	15406152-15411472	881	99.2155	8.98	39.4	Nucleus
MsAGO82	MS.gene065805	21603	5143-10679	742	83.7563	8.43	39.93	Nucleus
MsRDR1	MS.gene026514	chr1.1	17537035-17540463	922	105.747	8.94	42.43	Mitochondrion
MsRDR2	MS.gene026512	chr1.1	17552121-17556639	1113	127.648	7.07	40.82	Nucleus
MsRDR3	MS.gene026511	chr1.1	17560300-17566559	1110	127.166	6.87	38.79	Nucleus
MsRDR4	MS.gene026510	chr1.1	17572295-17575705	912	104.898	8.94	43.74	Nucleus
MsRDR5	MS.gene026507	chr1.1	17603885-17609021	1116	127.523	6.72	39.67	Nucleus
MsRDR6	MS.gene026506	chr1.1	17616822-17622007	1031	118.308	7.31	41.56	Nucleus
MsRDR7	MS.gene026505	chr1.1	17633443-17638002	1116	128.002	7.09	42.32	Nucleus
MsRDR8	MS.gene026504	chr1.1	17644763-17649828	1031	118.237	6.5	42.07	Nucleus
MsRDR9	MS.gene026502	chr1.1	17667096-17673540	1110	127.209	7.13	38.61	Nucleus
MsRDR10	MS.gene026501	chr1.1	17753760-17757947	1115	128.329	6.75	41.18	Nucleus
MsRDR11	MS.gene026500	chr1.1	17764369-17768642	1111	127	7.04	38.5	Nucleus
MsRDR12	MS.gene070701	chr1.2	17059718-17063660	1121	129.085	9.11	39.4	Nucleus
MsRDR13	MS.gene070704	chr1.2	17089836-17094382	1113	127.475	6.77	39.9	Nucleus
MsRDR14	MS.gene070705	chr1.2	17100333-17106533	1396	159.478	8.95	43.4	Nucleus
MsRDR15	MS.gene070706	chr1.2	17110044-17115180	1116	127.564	6.72	40.56	Nucleus
MsRDR16	MS.gene070707	chr1.2	17122894-17128080	1031	118.396	6.98	41.36	Nucleus
MsRDR17	MS.gene070708	chr1.2	17139335-17143894	1116	127.988	7.09	42.07	Nucleus
MsRDR18	MS.gene070709	chr1.2	17150708-17155773	1031	118.26	6.43	41.74	Nucleus
MsRDR19	MS.gene070711	chr1.2	17184049-17190309	1080	124.005	7.14	40.01	Nucleus
MsRDR20	MS.gene040933	chr1.2	17339181-17343454	1111	127.189	7.56	38	Nucleus
MsRDR21	MS.gene040637	chr1.2	33290737-33295265	1117	127.781	7.87	42.87	Nucleus
MsRDR22	MS.gene040638	chr1.2	33308033-33313496	1126	128.833	7.87	39.7	Nucleus
MsRDR23	MS.gene25167	chr1.3	17518519-17522418	1079	123.555	8.98	40.89	Nucleus
MsRDR24	MS.gene25165	chr1.3	17534315-17539451	1116	127.594	6.72	40.77	Nucleus
MsRDR25	MS.gene25164	chr1.3	17547018-17552328	1073	123.236	8.29	41.02	Nucleus
MsRDR26	MS.gene25163	chr1.3	17563466-17568025	1116	128.02	7.09	42.33	Nucleus
MsRDR27	MS.gene25162	chr1.3	17574734-17579939	1031	118.246	6.43	41.55	Nucleus
MsRDR28	MS.gene25160	chr1.3	17614524-17619729	1031	118.246	6.43	41.55	Nucleus
MsRDR29	MS.gene95319	chr1.3	17773834-17777916	940	107.204	6.21	43.6	Nucleus
MsRDR30	MS.gene95321	chr1.3	17801500-17807758	1110	127.24	7.31	38.8	Nucleus
MsRDR31	MS.gene95322	chr1.3	17877167-17881369	1094	126.148	6.58	43.17	Nucleus
MsRDR32	MS.gene95323	chr1.3	17887414-17891691	1111	127.119	6.91	37.03	Nucleus
MsRDR33	MS.gene83049	chr1.4	17165824-17169657	1057	121.166	9.03	41.09	Nucleus
MsRDR34	MS.gene83047	chr1.4	17180210-17185752	1116	127.852	6.81	39.04	Nucleus
MsRDR35	MS.gene83045	chr1.4	17193271-17198164	984	112.545	6.84	41.47	Nucleus
MsRDR36	MS.gene83044	chr1.4	17207311-17213243	1114	127.34	7.32	41.13	Nucleus
MsRDR37	MS.gene83043	chr1.4	17227242-17232356	1116	127.743	6.61	39.54	Nucleus
MsRDR38	MS.gene83042	chr1.4	17239363-17244467	985	112.652	6.84	41.44	Nucleus
MsRDR39	MS.gene83040	chr1.4	17259291-17265543	1110	127.242	7.51	38.84	Nucleus
MsRDR40	MS.gene83034	chr1.4	17494422-17498591	1088	125.185	6.56	40.7	Nucleus
MsRDR41	MS.gene32625	chr3.1	84996154-85000215	1203	136.837	6.94	36.36	Nucleus
MsRDR42	MS.gene072898	chr3.2	87174868-87178929	1203	136.806	7.09	36.61	Nucleus
MsRDR43	MS.gene014828	chr3.3	87854825-87858885	1203	136.792	7.26	36.27	Nucleus
MsRDR44	MS.gene67057	chr3.4	93291233-93295294	1203	136.808	6.81	36.05	Nucleus
MsRDR45	MS.gene063299	chr6.1	78072584-78083888	973	110.079	6.72	45.13	Nucleus
MsRDR46	MS.gene72096	chr6.3	82190680-82202883	982	111.712	6.27	46.52	Nucleus
MsRDR47	MS.gene059564	chr6.4	61781737-61793685	978	111.124	6.4	47.98	Nucleus
MsRDR48	MS.gene56939	chr8.1	18790501-18795856	1123	128.445	6.65	37.99	Cytosol
MsRDR49	MS.gene60350	chr8.2	19176228-19181587	1123	128.412	6.65	37.42	Cytosol
MsRDR50	MS.gene033226	chr8.3	16941265-16946626	1123	128.458	6.65	37.67	Cytosol
MsRDR51	MS.gene48394	chr8.3	17011905-17017290	1123	128.428	6.65	37.6	Cytosol
MsRDR52	MS.gene061444	43330	805-12483	794	90.5185	6.43	40.74	Chloroplast
