# Supplementary material for: Genome-wide identification and characterization of DCL, AGO, and RDR gene families and their abiotic stress responses in alfalfa (Medicago sativa L.)
Source: Front Plant Sci. 2026 Feb 16;17:1753305. doi: 10.3389/fpls.2026.1753305 (PMC12950779; doi:10.3389/fpls.2026.1753305)
Supplement: Supplementary file 10 [file Table5.xlsx]

## Sheet: Sheet1
Table S5 Tandem duplication events involved in MsDCLs, MsAGOs and MsRDRs.
Duplication events	Chromosome	Position	Gene name1	Gene name 2	Gene name 3	Gene name 4	Gene name 5	Gene name 6	Gene name 7	Gene name 8	Gene name 9
Tandem duplication event1	chr1.1	17537035-17575705	MsRDR1	MsRDR4
Tandem duplication event2	chr1.1	17552121-17768642	MsRDR2	MsRDR3	MsRDR5	MsRDR6	MsRDR7	MsRDR8	MsRDR9	MsRDR10	MsRDR11
Tandem duplication event3	chr1.2	17059718-17106533	MsRDR12	MsRDR14
Tandem duplication event4	chr1.2	17089836-17343454	MsRDR13	MsRDR15	MsRDR16	MsRDR17	MsRDR18	MsRDR19	MsRDR20
Tandem duplication event5	chr1.2	33290737-33313496	MsRDR21	MsRDR22
Tandem duplication event6	chr1.3	17534315-17891691	MsRDR24	MsRDR25	MsRDR26	MsRDR27	MsRDR28	MsRDR29	MsRDR30	MsRDR31	MsRDR32
Tandem duplication event7	chr1.3	24482435-24510559	MsAGO4	MsAGO5
Tandem duplication event8	chr1.4	17180210-17498591	MsRDR34	MsRDR35	MsRDR36	MsRDR37	MsRDR38	MsRDR39	MsRDR40
Tandem duplication event9	chr1.4	43849357-43954588	MsDCL5	MsDCL6	MsDCL7
Tandem duplication event10	chr2.2	57566315-57633779	MsDCL10	MsDCL11
Tandem duplication event11	chr2.4	59153770-59230316	MsDCL13	MsDCL14
Tandem duplication event12	chr4.1	41450363-41480335	MsAGO29	MsAGO30
Tandem duplication event13	chr4.2	46988409-47016465	MsAGO32	MsAGO33
Tandem duplication event14	chr4.3	44433182-44457312	MsAGO36	MsAGO37
Tandem duplication event15	chr4.4	46481435-46512061	MsAGO39	MsAGO40
Tandem duplication event16	chr5.1	69242116-69309941	MsAGO42	MsAGO43	MsAGO44	MsAGO45	MsAGO46
Tandem duplication event17	chr5.2	74361927-74536889	MsAGO48	MsAGO49	MsAGO50	MsAGO51	MsAGO52	MsAGO53
Tandem duplication event18	chr5.3	70645126-70693704	MsAGO55	MsAGO56	MsAGO57	MsAGO58	MsAGO59
Tandem duplication event19	chr5.4	69138840-69189286	MsAGO60	MsAGO61	MsAGO62	MsAGO63	MsAGO64
Tandem duplication event20	chr8.3	16941265-17017290	MsRDR50	MsRDR51
Similarity matrix for gene sequences in tandem duplication event1
	MsRDR1	MsRDR4
MsRDR1	1
MsRDR4	0.968568	1
Similarity matrix for gene sequences in tandem duplication event2
	MsRDR2	MsRDR3	MsRDR5	MsRDR6	MsRDR7	MsRDR8	MsRDR9	MsRDR10	MsRDR11
MsRDR2	1
MsRDR3	0.858247	1
MsRDR5	0.953955	0.850843	1
MsRDR6	0.84485	0.951479	0.847854	1
MsRDR7	0.976905	0.855297	0.953955	0.852332	1
MsRDR8	0.847854	0.93253	0.846354	0.952719	0.84485	1
MsRDR9	0.855297	0.985109	0.849351	0.946492	0.852332	0.929952	1
MsRDR10	0.821809	0.84485	0.821809	0.853816	0.821809	0.867008	0.843342	1
MsRDR11	0.80593	0.846354	0.80593	0.850843	0.807537	0.849351	0.850843	0.871338	1
Similarity matrix for gene sequences in tandem duplication event3
	MsRDR12	MsRDR14
MsRDR12	1
MsRDR14	0.980372	1
Similarity matrix for gene sequences in tandem duplication event4
	MsRDR13	MsRDR15	MsRDR16	MsRDR17	MsRDR18	MsRDR19	MsRDR20
MsRDR13	1
MsRDR15	0.944385	1
MsRDR16	0.833333	0.831953	1
MsRDR17	0.974012	0.954449	0.844262	1
MsRDR18	0.822196	0.829181	0.95	0.836085	1
MsRDR19	0.854988	0.838824	0.937567	0.85099	0.922489	1
MsRDR20	0.785978	0.793399	0.845614	0.79927	0.846963	0.84965	1
Similarity matrix for gene sequences in tandem duplication event5
	MsRDR21	MsRDR22
MsRDR21	1
MsRDR22	0.821845	1
Similarity matrix for gene sequences in tandem duplication event4
	MsRDR24	MsRDR25	MsRDR26	MsRDR27	MsRDR28	MsRDR29	MsRDR30	MsRDR31	MsRDR32
MsRDR24	1
MsRDR25	0.846743	1
MsRDR26	0.948778	0.855513	1
MsRDR27	0.84379	0.95	0.846743	1
MsRDR28	0.84379	0.95	0.846743	1	1
MsRDR29	0.84379	0.95	0.846743	1	1	1
MsRDR30	0.842308	0.940141	0.849682	0.926278	0.926278	0.926278	1
MsRDR31	0.819608	0.852605	0.824219	0.864151	0.864151	0.864151	0.837838	1
MsRDR32	0.802387	0.851145	0.813403	0.858407	0.858407	0.858407	0.846743	0.859848	1
Similarity matrix for gene sequences in tandem duplication event7
	MsAGO4	MsAGO5
MsAGO4	1
MsAGO5	1	1
Similarity matrix for gene sequences in tandem duplication event8
	MsRDR34	MsRDR35	MsRDR36	MsRDR37	MsRDR38	MsRDR39	MsRDR40
MsRDR34	1
MsRDR35	0.823373	1
MsRDR36	0.828042	0.936375	1
MsRDR37	0.992036	0.823373	0.828042	1
MsRDR38	0.821809	0.995465	0.93253	0.821809	1
MsRDR39	0.832675	0.931242	0.970964	0.832675	0.927361	1
MsRDR40	0.810738	0.855297	0.849351	0.813922	0.853816	0.843342	1
Similarity matrix for gene sequences in tandem duplication event9
	MsDCL5	MsDCL6	MsDCL7
MsDCL5	1
MsDCL6	1	1
MsDCL7	0.999122	0.999122	1
Similarity matrix for gene sequences in tandem duplication event10
	MsDCL10	MsDCL11
MsDCL10	1
MsDCL11	0.963691	1
Similarity matrix for gene sequences in tandem duplication event11
	MsDCL13	MsDCL14
MsDCL13	1
MsDCL14	0.964475	1
Similarity matrix for gene sequences in tandem duplication event12
	MsAGO29	MsAGO30
MsAGO29	1
MsAGO30	0.784731	1
Similarity matrix for gene sequences in tandem duplication event13
	MsAGO32	MsAGO33
MsAGO32	1
MsAGO33	0.78625	1
Similarity matrix for gene sequences in tandem duplication event14
	MsAGO36	MsAGO37
MsAGO36	1
MsAGO37	0.762	1
Similarity matrix for gene sequences in tandem duplication event15
	MsAGO39	MsAGO40
MsAGO39	1
MsAGO40	0.77244	1
Similarity matrix for gene sequences in tandem duplication event16
	MsAGO42	MsAGO43	MsAGO44	MsAGO45	MsAGO46
MsAGO42	1
MsAGO43	0.816552	1
MsAGO44	0.843666	0.814917	1
MsAGO45	0.840541	0.826265	0.849866	1
MsAGO46	0.892903	0.834239	0.878431	0.854473	1
Similarity matrix for gene sequences in tandem duplication event17
	MsAGO48	MsAGO49	MsAGO50	MsAGO51	MsAGO52	MsAGO53
MsAGO48	1
MsAGO49	0.848315	1
MsAGO50	0.835227	0.843985	1
MsAGO51	0.833017	0.826336	0.830798	1
MsAGO52	0.80814	0.817308	0.828571	0.824092	1
MsAGO53	0.961149	0.88587	0.875686	0.875686	0.848315	1
Similarity matrix for gene sequences in tandem duplication event18
	MsAGO55	MsAGO56	MsAGO57	MsAGO58	MsAGO59
MsAGO55	1
MsAGO56	0.80597	1
MsAGO57	0.823529	0.794727	1
MsAGO58	0.803738	0.814815	0.810409	1
MsAGO59	0.87522	0.812616	0.863233	0.814815	1
Similarity matrix for gene sequences in tandem duplication event19
	MsAGO60	MsAGO61	MsAGO62	MsAGO63	MsAGO64
MsAGO60	1
MsAGO61	0.836957	1
MsAGO62	0.840108	0.816044	1
MsAGO63	0.835374	0.843243	0.841678	1
MsAGO64	0.894057	0.864721	0.878113	0.860186	1
Similarity matrix for gene sequences in tandem duplication event20
	MsRDR50	MsRDR51
MsRDR50	1
MsRDR51	0.998216	1
