# Supplementary material for: Genome-wide identification and characterization of DCL, AGO, and RDR gene families and their abiotic stress responses in alfalfa (Medicago sativa L.)
Source: Front Plant Sci. 2026 Feb 16;17:1753305. doi: 10.3389/fpls.2026.1753305 (PMC12950779; doi:10.3389/fpls.2026.1753305)
Supplement: Supplementary file 11 [file Table6.xlsx]

## Sheet: Sheet1
Table S6 Segmental duplication events involved in MsDCL, MsAGO and MsRDR genes.
Duplication events	Gene name1	Gene name 2	Chr for gene1	Left positon	Right position	Chr for gene2	Left positon	Right position
Segmental duplication event1	MsDCL2	MsDCL5	chr1.2	40656835	40664717	chr1.4	43849357	43857243
Segmental duplication event2	MsDCL3	MsDCL4	chr1.2	46467228	46475667	chr1.3	44066280	44074630
Segmental duplication event3	MsDCL3	MsDCL8	chr1.2	46467228	46475667	chr1.4	49820698	49829032
Segmental duplication event4	MsDCL4	MsDCL8	chr1.3	44066280	44074630	chr1.4	49820698	49829032
Segmental duplication event5	MsDCL9	MsDCL10	chr2.1	60795239	60803738	chr2.2	57566315	57575684
Segmental duplication event6	MsDCL9	MsDCL12	chr2.1	60795239	60803738	chr2.3	59374617	59384740
Segmental duplication event7	MsDCL9	MsDCL13	chr2.1	60795239	60803738	chr2.4	59153770	59163134
Segmental duplication event8	MsDCL10	MsDCL12	chr2.2	57566315	57575684	chr2.3	59374617	59384740
Segmental duplication event9	MsDCL10	MsDCL13	chr2.2	57566315	57575684	chr2.4	59153770	59163134
Segmental duplication event10	MsDCL12	MsDCL13	chr2.3	59374617	59384740	chr2.4	59153770	59163134
Segmental duplication event11	MsDCL15	MsDCL16	chr3.1	83210578	83222710	chr3.2	86922402	86934594
Segmental duplication event12	MsDCL15	MsDCL17	chr3.1	83210578	83222710	chr3.3	86579701	86592613
Segmental duplication event13	MsDCL15	MsDCL18	chr3.1	83210578	83222710	chr3.4	92165167	92178048
Segmental duplication event14	MsDCL16	MsDCL17	chr3.2	86922402	86934594	chr3.3	86579701	86592613
Segmental duplication event15	MsDCL16	MsDCL18	chr3.2	86922402	86934594	chr3.4	92165167	92178048
Segmental duplication event16	MsDCL17	MsDCL18	chr3.3	86579701	86592613	chr3.4	92165167	92178048
Segmental duplication event17	MsDCL19	MsDCL20	chr7.1	275802	285594	chr7.2	293242	303060
Segmental duplication event18	MsDCL19	MsDCL21	chr7.1	275802	285594	chr7.3	304726	314490
Segmental duplication event19	MsDCL19	MsDCL22	chr7.1	275802	285594	chr7.4	353405	363193
Segmental duplication event20	MsDCL20	MsDCL21	chr7.2	293242	303060	chr7.3	304726	314490
Segmental duplication event21	MsDCL20	MsDCL22	chr7.2	293242	303060	chr7.4	353405	363193
Segmental duplication event22	MsDCL21	MsDCL22	chr7.3	304726	314490	chr7.4	353405	363193
Segmental duplication event23	MsDCL23	MsDCL25	chr8.1	10256585	10269714	chr8.2	12315491	12332596
Segmental duplication event24	MsDCL23	MsDCL28	chr8.1	10256585	10269714	chr8.4	13517415	13530546
Segmental duplication event25	MsDCL24	MsDCL30	chr8.1	54391451	54400250	chr8.4	50049379	50058184
Segmental duplication event26	MsDCL25	MsDCL28	chr8.2	12315491	12332596	chr8.4	13517415	13530546
Segmental duplication event27	MsDCL26	MsDCL27	chr8.2	32862749	32870753	chr8.3	32519400	32527394
Segmental duplication event28	MsDCL27	MsDCL29	chr8.3	32519400	32527394	chr8.4	33277647	33285625
Segmental duplication event29	MsAGO1	MsAGO4	chr1.1	25263421	25269710	chr1.3	24482435	24488701
Segmental duplication event30	MsAGO1	MsAGO7	chr1.1	25263421	25269710	chr1.4	25764086	25770352
Segmental duplication event31	MsAGO2	MsAGO3	chr1.1	73633045	73639798	chr1.2	76395276	76401159
Segmental duplication event32	MsAGO2	MsAGO6	chr1.1	73633045	73639798	chr1.3	70482280	70488164
Segmental duplication event33	MsAGO2	MsAGO8	chr1.1	73633045	73639798	chr1.4	79352993	79358826
Segmental duplication event34	MsAGO3	MsAGO6	chr1.2	76395276	76401159	chr1.3	70482280	70488164
Segmental duplication event35	MsAGO3	MsAGO8	chr1.2	76395276	76401159	chr1.4	79352993	79358826
Segmental duplication event36	MsAGO4	MsAGO7	chr1.3	24482435	24488701	chr1.4	25764086	25770352
Segmental duplication event37	MsAGO6	MsAGO8	chr1.3	70482280	70488164	chr1.4	79352993	79358826
Segmental duplication event38	MsAGO9	MsAGO11	chr2.1	35116527	35125077	chr2.2	28835259	28844247
Segmental duplication event39	MsAGO9	MsAGO14	chr2.1	35116527	35125077	chr2.4	33125191	33133727
Segmental duplication event40	MsAGO10	MsAGO12	chr2.1	62168907	62173860	chr2.2	58894448	58899404
Segmental duplication event41	MsAGO10	MsAGO13	chr2.1	62168907	62173860	chr2.3	60535412	60540365
Segmental duplication event42	MsAGO10	MsAGO15	chr2.1	62168907	62173860	chr2.4	60816734	60821690
Segmental duplication event43	MsAGO10	MsAGO28	chr2.1	62168907	62173860	chr4.1	24285339	24289885
Segmental duplication event44	MsAGO11	MsAGO14	chr2.2	28835259	28844247	chr2.4	33125191	33133727
Segmental duplication event45	MsAGO12	MsAGO13	chr2.2	58894448	58899404	chr2.3	60535412	60540365
Segmental duplication event46	MsAGO12	MsAGO15	chr2.2	58894448	58899404	chr2.4	60816734	60821690
Segmental duplication event47	MsAGO12	MsAGO28	chr2.2	58894448	58899404	chr4.1	24285339	24289885
Segmental duplication event48	MsAGO13	MsAGO15	chr2.3	60535412	60540365	chr2.4	60816734	60821690
Segmental duplication event49	MsAGO13	MsAGO28	chr2.3	60535412	60540365	chr4.1	24285339	24289885
Segmental duplication event50	MsAGO16	MsAGO21	chr3.1	6554445	6559955	chr3.3	5796046	5803165
Segmental duplication event51	MsAGO16	MsAGO24	chr3.1	6554445	6559955	chr3.4	6684597	6690228
Segmental duplication event52	MsAGO17	MsAGO19	chr3.1	64436427	64442830	chr3.2	69423240	69427488
Segmental duplication event53	MsAGO17	MsAGO22	chr3.1	64436427	64442830	chr3.3	66590161	66596793
Segmental duplication event54	MsAGO17	MsAGO25	chr3.1	64436427	64442830	chr3.4	75190710	75196777
Segmental duplication event55	MsAGO17	MsAGO60	chr3.1	64436427	64442830	chr5.4	69138840	69144861
Segmental duplication event56	MsAGO18	MsAGO20	chr3.1	65975411	65982681	chr3.2	72112740	72119998
Segmental duplication event57	MsAGO18	MsAGO23	chr3.1	65975411	65982681	chr3.3	70065316	70072577
Segmental duplication event58	MsAGO18	MsAGO27	chr3.1	65975411	65982681	chr3.4	78415763	78423027
Segmental duplication event59	MsAGO19	MsAGO22	chr3.2	69423240	69427488	chr3.3	66590161	66596793
Segmental duplication event60	MsAGO19	MsAGO25	chr3.2	69423240	69427488	chr3.4	75190710	75196777
Segmental duplication event61	MsAGO19	MsAGO42	chr3.2	69423240	69427488	chr5.1	69242116	69248131
Segmental duplication event62	MsAGO19	MsAGO49	chr3.2	69423240	69427488	chr5.2	74486624	74492640
Segmental duplication event63	MsAGO19	MsAGO55	chr3.2	69423240	69427488	chr5.3	70645126	70651140
Segmental duplication event64	MsAGO19	MsAGO60	chr3.2	69423240	69427488	chr5.4	69138840	69144861
Segmental duplication event65	MsAGO20	MsAGO23	chr3.2	72112740	72119998	chr3.3	70065316	70072577
Segmental duplication event66	MsAGO20	MsAGO27	chr3.2	72112740	72119998	chr3.4	78415763	78423027
Segmental duplication event67	MsAGO22	MsAGO25	chr3.3	66590161	66596793	chr3.4	75190710	75196777
Segmental duplication event68	MsAGO22	MsAGO42	chr3.3	66590161	66596793	chr5.1	69242116	69248131
Segmental duplication event69	MsAGO22	MsAGO49	chr3.3	66590161	66596793	chr5.2	74486624	74492640
Segmental duplication event70	MsAGO22	MsAGO55	chr3.3	66590161	66596793	chr5.3	70645126	70651140
Segmental duplication event71	MsAGO22	MsAGO60	chr3.3	66590161	66596793	chr5.4	69138840	69144861
Segmental duplication event72	MsAGO23	MsAGO27	chr3.3	70065316	70072577	chr3.4	78415763	78423027
Segmental duplication event73	MsAGO25	MsAGO42	chr3.4	75190710	75196777	chr5.1	69242116	69248131
Segmental duplication event74	MsAGO25	MsAGO49	chr3.4	75190710	75196777	chr5.2	74486624	74492640
Segmental duplication event75	MsAGO25	MsAGO55	chr3.4	75190710	75196777	chr5.3	70645126	70651140
Segmental duplication event76	MsAGO25	MsAGO60	chr3.4	75190710	75196777	chr5.4	69138840	69144861
Segmental duplication event77	MsAGO28	MsAGO31	chr4.1	24285339	24289885	chr4.2	26063157	26067822
Segmental duplication event78	MsAGO28	MsAGO35	chr4.1	24285339	24289885	chr4.3	27947734	27952290
Segmental duplication event79	MsAGO28	MsAGO38	chr4.1	24285339	24289885	chr4.4	29508759	29513304
Segmental duplication event80	MsAGO29	MsAGO32	chr4.1	41450363	41456799	chr4.2	46988409	46994840
Segmental duplication event81	MsAGO29	MsAGO36	chr4.1	41450363	41456799	chr4.3	44433182	44440055
Segmental duplication event82	MsAGO29	MsAGO39	chr4.1	41450363	41456799	chr4.4	46481435	46487857
Segmental duplication event83	MsAGO31	MsAGO35	chr4.2	26063157	26067822	chr4.3	27947734	27952290
Segmental duplication event84	MsAGO31	MsAGO38	chr4.2	26063157	26067822	chr4.4	29508759	29513304
Segmental duplication event85	MsAGO32	MsAGO36	chr4.2	46988409	46994840	chr4.3	44433182	44440055
Segmental duplication event86	MsAGO32	MsAGO39	chr4.2	46988409	46994840	chr4.4	46481435	46487857
Segmental duplication event87	MsAGO35	MsAGO38	chr4.3	27947734	27952290	chr4.4	29508759	29513304
Segmental duplication event88	MsAGO35	MsAGO41	chr4.3	27947734	27952290	chr5.1	32005396	32009564
Segmental duplication event89	MsAGO35	MsAGO54	chr4.3	27947734	27952290	chr5.3	29887099	29891207
Segmental duplication event90	MsAGO36	MsAGO39	chr4.3	44433182	44440055	chr4.4	46481435	46487857
Segmental duplication event91	MsAGO41	MsAGO47	chr5.1	32005396	32009564	chr5.2	32016567	32022154
Segmental duplication event92	MsAGO42	MsAGO49	chr5.1	69242116	69248131	chr5.2	74486624	74492640
Segmental duplication event93	MsAGO42	MsAGO55	chr5.1	69242116	69248131	chr5.3	70645126	70651140
Segmental duplication event94	MsAGO42	MsAGO60	chr5.1	69242116	69248131	chr5.4	69138840	69144861
Segmental duplication event95	MsAGO43	MsAGO50	chr5.1	69252467	69258357	chr5.2	74496576	74502538
Segmental duplication event96	MsAGO43	MsAGO61	chr5.1	69252467	69258357	chr5.4	69148789	69154752
Segmental duplication event97	MsAGO44	MsAGO51	chr5.1	69262989	69268638	chr5.2	74507130	74512985
Segmental duplication event98	MsAGO44	MsAGO57	chr5.1	69262989	69268638	chr5.3	70665929	70671721
Segmental duplication event99	MsAGO44	MsAGO62	chr5.1	69262989	69268638	chr5.4	69159359	69164973
Segmental duplication event100	MsAGO47	MsAGO54	chr5.2	32016567	32022154	chr5.3	29887099	29891207
Segmental duplication event101	MsAGO49	MsAGO55	chr5.2	74486624	74492640	chr5.3	70645126	70651140
Segmental duplication event102	MsAGO49	MsAGO60	chr5.2	74486624	74492640	chr5.4	69138840	69144861
Segmental duplication event103	MsAGO50	MsAGO61	chr5.2	74496576	74502538	chr5.4	69148789	69154752
Segmental duplication event104	MsAGO51	MsAGO57	chr5.2	74507130	74512985	chr5.3	70665929	70671721
Segmental duplication event105	MsAGO51	MsAGO62	chr5.2	74507130	74512985	chr5.4	69159359	69164973
Segmental duplication event106	MsAGO52	MsAGO63	chr5.2	74519865	74525530	chr5.4	69171302	69177782
Segmental duplication event107	MsAGO55	MsAGO60	chr5.3	70645126	70651140	chr5.4	69138840	69144861
Segmental duplication event108	MsAGO56	MsAGO61	chr5.3	70655457	70661348	chr5.4	69148789	69154752
Segmental duplication event109	MsAGO57	MsAGO62	chr5.3	70665929	70671721	chr5.4	69159359	69164973
Segmental duplication event110	MsAGO65	MsAGO68	chr6.1	24896012	24903095	chr6.2	38064266	38071204
Segmental duplication event111	MsAGO65	MsAGO71	chr6.1	24896012	24903095	chr6.3	37242660	37249158
Segmental duplication event112	MsAGO65	MsAGO74	chr6.1	24896012	24903095	chr6.4	16803100	16809881
Segmental duplication event113	MsAGO66	MsAGO69	chr6.1	67744719	67752696	chr6.2	76176460	76184093
Segmental duplication event114	MsAGO66	MsAGO72	chr6.1	67744719	67752696	chr6.3	70575552	70582711
Segmental duplication event115	MsAGO66	MsAGO75	chr6.1	67744719	67752696	chr6.4	51379789	51386891
Segmental duplication event116	MsAGO67	MsAGO70	chr6.1	73876178	73882920	chr6.2	82784372	82791205
Segmental duplication event117	MsAGO67	MsAGO73	chr6.1	73876178	73882920	chr6.3	78607995	78613134
Segmental duplication event118	MsAGO67	MsAGO76	chr6.1	73876178	73882920	chr6.4	58216679	58223589
Segmental duplication event119	MsAGO68	MsAGO71	chr6.2	38064266	38071204	chr6.3	37242660	37249158
Segmental duplication event120	MsAGO68	MsAGO74	chr6.2	38064266	38071204	chr6.4	16803100	16809881
Segmental duplication event121	MsAGO69	MsAGO72	chr6.2	76176460	76184093	chr6.3	70575552	70582711
Segmental duplication event122	MsAGO69	MsAGO75	chr6.2	76176460	76184093	chr6.4	51379789	51386891
Segmental duplication event123	MsAGO70	MsAGO73	chr6.2	82784372	82791205	chr6.3	78607995	78613134
Segmental duplication event124	MsAGO70	MsAGO76	chr6.2	82784372	82791205	chr6.4	58216679	58223589
Segmental duplication event125	MsAGO71	MsAGO74	chr6.3	37242660	37249158	chr6.4	16803100	16809881
Segmental duplication event126	MsAGO72	MsAGO75	chr6.3	70575552	70582711	chr6.4	51379789	51386891
Segmental duplication event127	MsAGO73	MsAGO76	chr6.3	78607995	78613134	chr6.4	58216679	58223589
Segmental duplication event128	MsRDR1	MsRDR12	chr1.1	17537035	17540463	chr1.2	17059718	17063660
Segmental duplication event129	MsRDR1	MsRDR23	chr1.1	17537035	17540463	chr1.3	17518519	17522418
Segmental duplication event130	MsRDR1	MsRDR33	chr1.1	17537035	17540463	chr1.4	17165824	17169657
Segmental duplication event131	MsRDR2	MsRDR13	chr1.1	17552121	17556639	chr1.2	17089836	17094382
Segmental duplication event132	MsRDR2	MsRDR24	chr1.1	17552121	17556639	chr1.3	17534315	17539451
Segmental duplication event133	MsRDR2	MsRDR34	chr1.1	17552121	17556639	chr1.4	17180210	17185752
Segmental duplication event134	MsRDR3	MsRDR16	chr1.1	17560300	17566559	chr1.2	17122894	17128080
Segmental duplication event135	MsRDR3	MsRDR25	chr1.1	17560300	17566559	chr1.3	17547018	17552328
Segmental duplication event136	MsRDR3	MsRDR36	chr1.1	17560300	17566559	chr1.4	17207311	17213243
Segmental duplication event137	MsRDR4	MsRDR39	chr1.1	17572295	17575705	chr1.4	17259291	17265543
Segmental duplication event138	MsRDR6	MsRDR35	chr1.1	17616822	17622007	chr1.4	17193271	17198164
Segmental duplication event139	MsRDR9	MsRDR30	chr1.1	17667096	17673540	chr1.3	17801500	17807758
Segmental duplication event140	MsRDR10	MsRDR20	chr1.1	17753760	17757947	chr1.2	17339181	17343454
Segmental duplication event141	MsRDR10	MsRDR40	chr1.1	17753760	17757947	chr1.4	17494422	17498591
Segmental duplication event142	MsRDR12	MsRDR23	chr1.2	17059718	17063660	chr1.3	17518519	17522418
Segmental duplication event143	MsRDR12	MsRDR33	chr1.2	17059718	17063660	chr1.4	17165824	17169657
Segmental duplication event144	MsRDR13	MsRDR24	chr1.2	17089836	17094382	chr1.3	17534315	17539451
Segmental duplication event145	MsRDR13	MsRDR34	chr1.2	17089836	17094382	chr1.4	17180210	17185752
Segmental duplication event146	MsRDR16	MsRDR25	chr1.2	17122894	17128080	chr1.3	17547018	17552328
Segmental duplication event147	MsRDR16	MsRDR35	chr1.2	17122894	17128080	chr1.4	17193271	17198164
Segmental duplication event148	MsRDR20	MsRDR30	chr1.2	17339181	17343454	chr1.3	17801500	17807758
Segmental duplication event149	MsRDR20	MsRDR40	chr1.2	17339181	17343454	chr1.4	17494422	17498591
Segmental duplication event150	MsRDR23	MsRDR33	chr1.3	17518519	17522418	chr1.4	17165824	17169657
Segmental duplication event151	MsRDR24	MsRDR34	chr1.3	17534315	17539451	chr1.4	17180210	17185752
Segmental duplication event152	MsRDR25	MsRDR35	chr1.3	17547018	17552328	chr1.4	17193271	17198164
Segmental duplication event153	MsRDR30	MsRDR40	chr1.3	17801500	17807758	chr1.4	17494422	17498591
Segmental duplication event154	MsRDR41	MsRDR42	chr3.1	84996154	85000215	chr3.2	87174868	87178929
Segmental duplication event155	MsRDR41	MsRDR43	chr3.1	84996154	85000215	chr3.3	87854825	87858885
Segmental duplication event156	MsRDR41	MsRDR44	chr3.1	84996154	85000215	chr3.4	93291233	93295294
Segmental duplication event157	MsRDR42	MsRDR43	chr3.2	87174868	87178929	chr3.3	87854825	87858885
Segmental duplication event158	MsRDR42	MsRDR44	chr3.2	87174868	87178929	chr3.4	93291233	93295294
Segmental duplication event159	MsRDR43	MsRDR44	chr3.3	87854825	87858885	chr3.4	93291233	93295294
Segmental duplication event160	MsRDR45	MsRDR46	chr6.1	78072584	78083888	chr6.3	82190680	82202883
Segmental duplication event161	MsRDR45	MsRDR47	chr6.1	78072584	78083888	chr6.4	61781737	61793685
Segmental duplication event162	MsRDR48	MsRDR49	chr8.1	18790501	18795856	chr8.2	19176228	19181587
Segmental duplication event163	MsRDR48	MsRDR50	chr8.1	18790501	18795856	chr8.3	16941265	16946626
Segmental duplication event164	MsRDR49	MsRDR50	chr8.2	19176228	19181587	chr8.3	16941265	16946626
