# Supplementary material for: Genome-wide identification and characterization of DCL, AGO, and RDR gene families and their abiotic stress responses in alfalfa (Medicago sativa L.)
Source: Front Plant Sci. 2026 Feb 16;17:1753305. doi: 10.3389/fpls.2026.1753305 (PMC12950779; doi:10.3389/fpls.2026.1753305)
Supplement: Supplementary file 12 [file Table7.xlsx]

## Sheet: Sheet1
Table S7 Cis-acting elements in the promoter regions of MsDCLs, MsAGOs and MsRDRs
Gene name	Cis-elements	Sequence (5′-3′)	Position	Function
MsAGO18	Box 4	ATTAAT	9	part of a conserved DNA module involved in light responsiveness
MsAGO18	Box 4	ATTAAT	1262	part of a conserved DNA module involved in light responsiveness
MsAGO18	Box 4	ATTAAT	1414	part of a conserved DNA module involved in light responsiveness
MsAGO18	MBS	CAACTG	1871	MYB binding site involved in drought-inducibility
MsAGO18	I-box	cCATATCCAAT	1271	part of a light responsive element
MsAGO18	TCA-element	CCATCTTTTT	1121	cis-acting element involved in salicylic acid responsiveness
MsAGO18	CAT-box	GCCACT	1973	cis-acting regulatory element related to meristem expression
MsAGO18	chs-CMA2a	TCACTTGA	1436	part of a light responsive element
MsAGO18	CGTCA-motif	CGTCA	1308	cis-acting regulatory element involved in the MeJA-responsiveness
MsAGO18	TATA-box	ATATAA	33	core promoter element around -30 of transcription start
MsAGO18	TATA-box	TATA	34	core promoter element around -30 of transcription start
MsAGO18	TATA-box	ATTATA	96	core promoter element around -30 of transcription start
MsAGO18	TATA-box	TATAA	97	core promoter element around -30 of transcription start
MsAGO18	TATA-box	TATA	98	core promoter element around -30 of transcription start
MsAGO18	TATA-box	taTATAAAtc	103	core promoter element around -30 of transcription start
MsAGO18	TATA-box	TATA	138	core promoter element around -30 of transcription start
MsAGO18	TATA-box	TATAAAT	165	core promoter element around -30 of transcription start
MsAGO18	TATA-box	TATAAA	166	core promoter element around -30 of transcription start
MsAGO18	TATA-box	TATAA	167	core promoter element around -30 of transcription start
MsAGO18	TATA-box	TATA	168	core promoter element around -30 of transcription start
MsAGO18	TATA-box	ATTATA	196	core promoter element around -30 of transcription start
MsAGO18	TATA-box	TATAA	197	core promoter element around -30 of transcription start
MsAGO18	TATA-box	TATA	198	core promoter element around -30 of transcription start
MsAGO18	TATA-box	ccTATAAAaa	642	core promoter element around -30 of transcription start
MsAGO18	TATA-box	ccTATAAAaa	1221	core promoter element around -30 of transcription start
MsAGO18	TATA-box	ATATAT	1287	core promoter element around -30 of transcription start
MsAGO18	TATA-box	TATA	1288	core promoter element around -30 of transcription start
MsAGO18	TATA-box	TACAAAA	1444	core promoter element around -30 of transcription start
MsAGO18	TATA-box	TATA	1455	core promoter element around -30 of transcription start
MsAGO18	TATA-box	TATA	1651	core promoter element around -30 of transcription start
MsAGO18	TATA-box	TATAA	1665	core promoter element around -30 of transcription start
MsAGO18	TATA-box	TATA	1666	core promoter element around -30 of transcription start
MsAGO18	TATA-box	TACAAAA	1844	core promoter element around -30 of transcription start
MsAGO18	TATA-box	ATATAT	1864	core promoter element around -30 of transcription start
MsAGO18	TATA-box	TATATA	1865	core promoter element around -30 of transcription start
MsAGO18	TATA-box	TATA	1867	core promoter element around -30 of transcription start
MsAGO18	TATA-box	TATA	1940	core promoter element around -30 of transcription start
MsAGO18	TCCC-motif	TCTCCCT	638	part of a light responsive element
MsAGO18	TATC-box	TATCCCA	1342	cis-acting element involved in gibberellin-responsiveness
MsAGO18	GARE-motif	TCTGTTG	1618	gibberellin-responsive element
MsAGO18	CCAAT-box	CAACGG	970	MYBHv1 binding site
MsAGO18	CAAT-box	CAAAT	24	common cis-acting element in promoter and enhancer regions
MsAGO18	CAAT-box	CCAAT	39	common cis-acting element in promoter and enhancer regions
MsAGO18	CAAT-box	CAAAT	230	common cis-acting element in promoter and enhancer regions
MsAGO18	CAAT-box	CAACCAACTCC	238	common cis-acting element in promoter and enhancer regions
MsAGO18	CAAT-box	CAAAT	240	common cis-acting element in promoter and enhancer regions
MsAGO18	CAAT-box	CAAAT	263	common cis-acting element in promoter and enhancer regions
MsAGO18	CAAT-box	CAAAT	277	common cis-acting element in promoter and enhancer regions
MsAGO18	CAAT-box	CAAAT	477	common cis-acting element in promoter and enhancer regions
MsAGO18	CAAT-box	CCCAATTT	910	common cis-acting element in promoter and enhancer regions
MsAGO18	CAAT-box	CCAAT	911	common cis-acting element in promoter and enhancer regions
MsAGO18	CAAT-box	CAAAT	924	common cis-acting element in promoter and enhancer regions
MsAGO18	CAAT-box	CAAAT	951	common cis-acting element in promoter and enhancer regions
MsAGO18	CAAT-box	CAAAT	987	common cis-acting element in promoter and enhancer regions
MsAGO18	CAAT-box	CAAAT	1041	common cis-acting element in promoter and enhancer regions
MsAGO18	CAAT-box	CAAAT	1100	common cis-acting element in promoter and enhancer regions
MsAGO18	CAAT-box	CAAAT	1312	common cis-acting element in promoter and enhancer regions
MsAGO18	CAAT-box	CAAAT	1336	common cis-acting element in promoter and enhancer regions
MsAGO18	CAAT-box	CCAAT	1646	common cis-acting element in promoter and enhancer regions
MsAGO18	CAAT-box	CAAAT	1798	common cis-acting element in promoter and enhancer regions
MsAGO18	CAAT-box	CCAAT	1801	common cis-acting element in promoter and enhancer regions
MsAGO18	CAAT-box	CAAAT	1807	common cis-acting element in promoter and enhancer regions
MsAGO18	CAAT-box	CAAAT	1936	common cis-acting element in promoter and enhancer regions
MsAGO18	CAAT-box	CAAAT	1979	common cis-acting element in promoter and enhancer regions
MsAGO18	ARE	AAACCA	1128	cis-acting regulatory element essential for the anaerobic induction
MsAGO18	ARE	AAACCA	1965	cis-acting regulatory element essential for the anaerobic induction
MsAGO18	GCN4_motif	TGAGTCA	1315	cis-regulatory element involved in endosperm expression
MsAGO18	TCT-motif	TCTTAC	1167	part of a light responsive element
MsAGO18	TGACG-motif	TGACG	1308	cis-acting regulatory element involved in the MeJA-responsiveness
MsAGO18	LTR	CCGAAA	713	cis-acting element involved in low-temperature responsiveness
MsAGO10	CAAT-box	CCAAT	1	common cis-acting element in promoter and enhancer regions
MsAGO10	CAAT-box	CAAAT	119	common cis-acting element in promoter and enhancer regions
MsAGO10	CAAT-box	CAAAT	419	common cis-acting element in promoter and enhancer regions
MsAGO10	CAAT-box	CCAAT	499	common cis-acting element in promoter and enhancer regions
MsAGO10	CAAT-box	CAAAT	505	common cis-acting element in promoter and enhancer regions
MsAGO10	CAAT-box	CAAAT	840	common cis-acting element in promoter and enhancer regions
MsAGO10	CAAT-box	CAAAT	1009	common cis-acting element in promoter and enhancer regions
MsAGO10	CAAT-box	CAAAT	1012	common cis-acting element in promoter and enhancer regions
MsAGO10	CAAT-box	CAAAT	1054	common cis-acting element in promoter and enhancer regions
MsAGO10	CAAT-box	CAAAT	1279	common cis-acting element in promoter and enhancer regions
MsAGO10	CAAT-box	CAAAT	1370	common cis-acting element in promoter and enhancer regions
MsAGO10	CAAT-box	CCAAT	1428	common cis-acting element in promoter and enhancer regions
MsAGO10	CAAT-box	CAAAT	1434	common cis-acting element in promoter and enhancer regions
MsAGO10	CAAT-box	CAAAT	1452	common cis-acting element in promoter and enhancer regions
MsAGO10	CAAT-box	CAAAT	1488	common cis-acting element in promoter and enhancer regions
MsAGO10	ARE	AAACCA	100	cis-acting regulatory element essential for the anaerobic induction
MsAGO10	CCAAT-box	CAACGG	1168	MYBHv1 binding site
MsAGO10	ABRE	ACGTG	129	cis-acting element involved in the abscisic acid responsiveness
MsAGO10	TCT-motif	TCTTAC	1254	part of a light responsive element
MsAGO10	G-box	TACGTG	129	cis-acting regulatory element involved in light responsiveness
MsAGO10	GC-motif	CCCCCG	1121	enhancer-like element involved in anoxic specific inducibility
MsAGO10	LAMP-element	CTTTATCA	605	part of a light responsive element
MsAGO10	WUN-motif	AAATTTCCT	1787	wound-responsive element
MsAGO10	TGACG-motif	TGACG	310	cis-acting regulatory element involved in the MeJA-responsiveness
MsAGO10	LTR	CCGAAA	64	cis-acting element involved in low-temperature responsiveness
MsAGO10	Box 4	ATTAAT	208	part of a conserved DNA module involved in light responsiveness
MsAGO10	Box 4	ATTAAT	212	part of a conserved DNA module involved in light responsiveness
MsAGO10	Box 4	ATTAAT	225	part of a conserved DNA module involved in light responsiveness
MsAGO10	Box 4	ATTAAT	615	part of a conserved DNA module involved in light responsiveness
MsAGO10	TCA-element	TCAGAAGAGG	1183	cis-acting element involved in salicylic acid responsiveness
MsAGO10	MBS	CAACTG	629	MYB binding site involved in drought-inducibility
MsAGO10	MBS	CAACTG	1762	MYB binding site involved in drought-inducibility
MsAGO10	CGTCA-motif	CGTCA	310	cis-acting regulatory element involved in the MeJA-responsiveness
MsAGO10	TGA-element	AACGAC	423	auxin-responsive element
MsAGO10	TGA-element	AACGAC	1500	auxin-responsive element
MsAGO10	chs-CMA2a	TCACTTGA	1984	part of a light responsive element
MsAGO10	GT1-motif	GGTTAA	1582	light responsive element
MsAGO10	TATA-box	taTATAAAtc	107	core promoter element around -30 of transcription start
MsAGO10	TATA-box	TATAAAT	108	core promoter element around -30 of transcription start
MsAGO10	TATA-box	TATAAA	109	core promoter element around -30 of transcription start
MsAGO10	TATA-box	TATAA	110	core promoter element around -30 of transcription start
MsAGO10	TATA-box	TATA	111	core promoter element around -30 of transcription start
MsAGO10	TATA-box	TATAAAT	122	core promoter element around -30 of transcription start
MsAGO10	TATA-box	TATAAA	123	core promoter element around -30 of transcription start
MsAGO10	TATA-box	TATAA	124	core promoter element around -30 of transcription start
MsAGO10	TATA-box	TATA	125	core promoter element around -30 of transcription start
MsAGO10	TATA-box	ATATAT	140	core promoter element around -30 of transcription start
MsAGO10	TATA-box	TATA	141	core promoter element around -30 of transcription start
MsAGO10	TATA-box	ATTATA	368	core promoter element around -30 of transcription start
MsAGO10	TATA-box	TATAA	369	core promoter element around -30 of transcription start
MsAGO10	TATA-box	TATA	370	core promoter element around -30 of transcription start
MsAGO10	TATA-box	TATA	461	core promoter element around -30 of transcription start
MsAGO10	TATA-box	TATAAA	879	core promoter element around -30 of transcription start
MsAGO10	TATA-box	TATAA	880	core promoter element around -30 of transcription start
MsAGO10	TATA-box	TATA	881	core promoter element around -30 of transcription start
MsAGO10	TATA-box	ATATAA	1241	core promoter element around -30 of transcription start
MsAGO10	TATA-box	TATA	1242	core promoter element around -30 of transcription start
MsAGO10	TATA-box	ATATAA	1380	core promoter element around -30 of transcription start
MsAGO10	TATA-box	TATA	1381	core promoter element around -30 of transcription start
MsAGO10	TATA-box	TACAAAA	1466	core promoter element around -30 of transcription start
MsAGO10	TATA-box	ATTATA	1514	core promoter element around -30 of transcription start
MsAGO10	TATA-box	TATAA	1515	core promoter element around -30 of transcription start
MsAGO10	TATA-box	TATA	1516	core promoter element around -30 of transcription start
MsAGO10	TATA-box	ATTATA	1570	core promoter element around -30 of transcription start
MsAGO10	TATA-box	TATAA	1571	core promoter element around -30 of transcription start
MsAGO10	TATA-box	TATA	1572	core promoter element around -30 of transcription start
MsAGO10	TATA-box	ATTATA	1666	core promoter element around -30 of transcription start
MsAGO10	TATA-box	TATAA	1667	core promoter element around -30 of transcription start
MsAGO10	TATA-box	TATA	1668	core promoter element around -30 of transcription start
MsAGO10	TATA-box	ATATAT	1740	core promoter element around -30 of transcription start
MsAGO10	TATA-box	TATA	1741	core promoter element around -30 of transcription start
MsAGO10	TATA-box	TATA	1813	core promoter element around -30 of transcription start
MsAGO10	TATA-box	TATA	1842	core promoter element around -30 of transcription start
MsAGO10	TATA-box	TATACA	1895	core promoter element around -30 of transcription start
MsAGO10	TATA-box	TATATA	1897	core promoter element around -30 of transcription start
MsAGO10	TATA-box	ATATAT	1898	core promoter element around -30 of transcription start
MsAGO10	TATA-box	TATATA	1899	core promoter element around -30 of transcription start
MsAGO10	TATA-box	ATATAT	1900	core promoter element around -30 of transcription start
MsAGO10	TATA-box	TATA	1901	core promoter element around -30 of transcription start
MsDCL14	P-box	CCTTTTG	1610	gibberellin-responsive element
MsDCL14	LTR	CCGAAA	581	cis-acting element involved in low-temperature responsiveness
MsDCL14	Box III	atCATTTTCACt	1627	protein binding site
MsDCL14	CCAAT-box	CAACGG	471	MYBHv1 binding site
MsDCL14	CCAAT-box	CAACGG	643	MYBHv1 binding site
MsDCL14	CAAT-box	CCAAT	107	common cis-acting element in promoter and enhancer regions
MsDCL14	CAAT-box	CAAAT	166	common cis-acting element in promoter and enhancer regions
MsDCL14	CAAT-box	CAAAT	187	common cis-acting element in promoter and enhancer regions
MsDCL14	CAAT-box	CAAAT	205	common cis-acting element in promoter and enhancer regions
MsDCL14	CAAT-box	CAAAT	211	common cis-acting element in promoter and enhancer regions
MsDCL14	CAAT-box	CAAAT	232	common cis-acting element in promoter and enhancer regions
MsDCL14	CAAT-box	CAAAT	270	common cis-acting element in promoter and enhancer regions
MsDCL14	CAAT-box	CAAAT	319	common cis-acting element in promoter and enhancer regions
MsDCL14	CAAT-box	CAAAT	444	common cis-acting element in promoter and enhancer regions
MsDCL14	CAAT-box	CCAAT	593	common cis-acting element in promoter and enhancer regions
MsDCL14	CAAT-box	CCAAT	750	common cis-acting element in promoter and enhancer regions
MsDCL14	CAAT-box	CCAAT	791	common cis-acting element in promoter and enhancer regions
MsDCL14	CAAT-box	CAAAT	915	common cis-acting element in promoter and enhancer regions
MsDCL14	CAAT-box	CCAAT	956	common cis-acting element in promoter and enhancer regions
MsDCL14	CAAT-box	CCAAT	1098	common cis-acting element in promoter and enhancer regions
MsDCL14	CAAT-box	CAAAT	1142	common cis-acting element in promoter and enhancer regions
MsDCL14	CAAT-box	CCAAT	1185	common cis-acting element in promoter and enhancer regions
MsDCL14	CAAT-box	CCAAT	1349	common cis-acting element in promoter and enhancer regions
MsDCL14	CAAT-box	CAAAT	1662	common cis-acting element in promoter and enhancer regions
MsDCL14	CAAT-box	CAAAT	1719	common cis-acting element in promoter and enhancer regions
MsDCL14	CAAT-box	CAAAT	1773	common cis-acting element in promoter and enhancer regions
MsDCL14	CAAT-box	CAAAT	1845	common cis-acting element in promoter and enhancer regions
MsDCL14	CAAT-box	CAAAT	1969	common cis-acting element in promoter and enhancer regions
MsDCL14	ARE	AAACCA	69	cis-acting regulatory element essential for the anaerobic induction
MsDCL14	ARE	AAACCA	156	cis-acting regulatory element essential for the anaerobic induction
MsDCL14	ARE	AAACCA	1672	cis-acting regulatory element essential for the anaerobic induction
MsDCL14	GCN4_motif	TGAGTCA	826	cis-regulatory element involved in endosperm expression
MsDCL14	ABRE	ACGTG	297	cis-acting element involved in the abscisic acid responsiveness
MsDCL14	ABRE	ACGTG	1337	cis-acting element involved in the abscisic acid responsiveness
MsDCL14	G-box	TACGTG	297	cis-acting regulatory element involved in light responsiveness
MsDCL14	G-box	CACGAC	1823	cis-acting regulatory element involved in light responsiveness
MsDCL14	GT1-motif	GGTTAA	648	light responsive element
MsDCL14	TATA-box	TATATTTATATTT	188	core promoter element around -30 of transcription start
MsDCL14	TATA-box	TATA	191	core promoter element around -30 of transcription start
MsDCL14	TATA-box	ATATAT	196	core promoter element around -30 of transcription start
MsDCL14	TATA-box	TATA	197	core promoter element around -30 of transcription start
MsDCL14	TATA-box	TATA	337	core promoter element around -30 of transcription start
MsDCL14	TATA-box	TATAAGAA	448	core promoter element around -30 of transcription start
MsDCL14	TATA-box	TATATAA	451	core promoter element around -30 of transcription start
MsDCL14	TATA-box	TATATA	452	core promoter element around -30 of transcription start
MsDCL14	TATA-box	ATATAA	453	core promoter element around -30 of transcription start
MsDCL14	TATA-box	TATA	454	core promoter element around -30 of transcription start
MsDCL14	TATA-box	ATATAA	493	core promoter element around -30 of transcription start
MsDCL14	TATA-box	TATA	494	core promoter element around -30 of transcription start
MsDCL14	TATA-box	TATA	602	core promoter element around -30 of transcription start
MsDCL14	TATA-box	TATA	675	core promoter element around -30 of transcription start
MsDCL14	TATA-box	TATACA	717	core promoter element around -30 of transcription start
MsDCL14	TATA-box	TATA	719	core promoter element around -30 of transcription start
MsDCL14	TATA-box	ATATAT	741	core promoter element around -30 of transcription start
MsDCL14	TATA-box	TATA	742	core promoter element around -30 of transcription start
MsDCL14	TATA-box	TATAA	782	core promoter element around -30 of transcription start
MsDCL14	TATA-box	TATA	783	core promoter element around -30 of transcription start
MsDCL14	TATA-box	ATTATA	940	core promoter element around -30 of transcription start
MsDCL14	TATA-box	TATAA	941	core promoter element around -30 of transcription start
MsDCL14	TATA-box	TATA	942	core promoter element around -30 of transcription start
MsDCL14	TATA-box	ATATAT	1405	core promoter element around -30 of transcription start
MsDCL14	TATA-box	TATA	1406	core promoter element around -30 of transcription start
MsDCL14	TATA-box	taTATAAAtc	1973	core promoter element around -30 of transcription start
MsDCL14	TATA-box	TACATAAA	1975	core promoter element around -30 of transcription start
MsDCL14	TC-rich repeats	GTTTTCTTAC	215	cis-acting element involved in defense and stress responsiveness
MsDCL14	A-box	CCGTCC	666	cis-acting regulatory element
MsDCL14	A-box	CCGTCC	878	cis-acting regulatory element
MsDCL14	G-Box	CACGTT	1336	cis-acting regulatory element involved in light responsiveness
MsDCL14	MSA-like	TCCAACGGT	469	cis-acting element involved in cell cycle regulation
MsDCL14	MSA-like	(T/C)C(T/C)AACGG(T/C)(T/C)A	640	cis-acting element involved in cell cycle regulation
MsDCL14	MSA-like	TCAAACGGT	1444	cis-acting element involved in cell cycle regulation
MsDCL14	TCA-element	CCATCTTTTT	1625	cis-acting element involved in salicylic acid responsiveness
MsDCL13	P-box	CCTTTTG	1632	gibberellin-responsive element
MsDCL13	LTR	CCGAAA	127	cis-acting element involved in low-temperature responsiveness
MsDCL13	TGACG-motif	TGACG	1319	cis-acting regulatory element involved in the MeJA-responsiveness
MsDCL13	ACE	GACACGTATG	1584	cis-acting element involved in light responsiveness
MsDCL13	CCAAT-box	CAACGG	1233	MYBHv1 binding site
MsDCL13	Box III	atCATTTTCACt	1649	protein binding site
MsDCL13	ARE	AAACCA	443	cis-acting regulatory element essential for the anaerobic induction
MsDCL13	ARE	AAACCA	524	cis-acting regulatory element essential for the anaerobic induction
MsDCL13	ARE	AAACCA	1694	cis-acting regulatory element essential for the anaerobic induction
MsDCL13	CAAT-box	CAAAT	92	common cis-acting element in promoter and enhancer regions
MsDCL13	CAAT-box	CCCAATTT	286	common cis-acting element in promoter and enhancer regions
MsDCL13	CAAT-box	CCAAT	287	common cis-acting element in promoter and enhancer regions
MsDCL13	CAAT-box	CAAAT	363	common cis-acting element in promoter and enhancer regions
MsDCL13	CAAT-box	CAAAT	438	common cis-acting element in promoter and enhancer regions
MsDCL13	CAAT-box	CCAAT	441	common cis-acting element in promoter and enhancer regions
MsDCL13	CAAT-box	CCAAT	482	common cis-acting element in promoter and enhancer regions
MsDCL13	CAAT-box	CAAAT	534	common cis-acting element in promoter and enhancer regions
MsDCL13	CAAT-box	CAAAT	555	common cis-acting element in promoter and enhancer regions
MsDCL13	CAAT-box	CAAAT	570	common cis-acting element in promoter and enhancer regions
MsDCL13	CAAT-box	CAAAT	576	common cis-acting element in promoter and enhancer regions
MsDCL13	CAAT-box	CCAAT	594	common cis-acting element in promoter and enhancer regions
MsDCL13	CAAT-box	CAAAT	602	common cis-acting element in promoter and enhancer regions
MsDCL13	CAAT-box	CAAAT	667	common cis-acting element in promoter and enhancer regions
MsDCL13	CAAT-box	CAAAT	683	common cis-acting element in promoter and enhancer regions
MsDCL13	CAAT-box	CCAAT	1182	common cis-acting element in promoter and enhancer regions
MsDCL13	CAAT-box	CAAAT	1209	common cis-acting element in promoter and enhancer regions
MsDCL13	CAAT-box	CAAAT	1226	common cis-acting element in promoter and enhancer regions
MsDCL13	CAAT-box	CAAAT	1273	common cis-acting element in promoter and enhancer regions
MsDCL13	CAAT-box	CCAAT	1378	common cis-acting element in promoter and enhancer regions
MsDCL13	CAAT-box	CCAAT	1403	common cis-acting element in promoter and enhancer regions
MsDCL13	CAAT-box	CAAAT	1443	common cis-acting element in promoter and enhancer regions
MsDCL13	CAAT-box	CAAAT	1684	common cis-acting element in promoter and enhancer regions
MsDCL13	CAAT-box	CAAAT	1741	common cis-acting element in promoter and enhancer regions
MsDCL13	CAAT-box	CAAAT	1773	common cis-acting element in promoter and enhancer regions
MsDCL13	CAAT-box	CAAAT	1845	common cis-acting element in promoter and enhancer regions
MsDCL13	CAAT-box	CAAAT	1969	common cis-acting element in promoter and enhancer regions
MsDCL13	G-box	TACGTG	661	cis-acting regulatory element involved in light responsiveness
MsDCL13	G-box	CACGAC	1823	cis-acting regulatory element involved in light responsiveness
MsDCL13	ABRE	ACGTG	661	cis-acting element involved in the abscisic acid responsiveness
MsDCL13	ABRE	ACGTG	1426	cis-acting element involved in the abscisic acid responsiveness
MsDCL13	TGA-element	AACGAC	910	auxin-responsive element
MsDCL13	CGTCA-motif	CGTCA	1319	cis-acting regulatory element involved in the MeJA-responsiveness
MsDCL13	GT1-motif	GGTTAA	186	light responsive element
MsDCL13	TATA-box	TATATAA	111	core promoter element around -30 of transcription start
MsDCL13	TATA-box	TATATA	112	core promoter element around -30 of transcription start
MsDCL13	TATA-box	ATATAT	113	core promoter element around -30 of transcription start
MsDCL13	TATA-box	TATA	114	core promoter element around -30 of transcription start
MsDCL13	TATA-box	ATATAA	137	core promoter element around -30 of transcription start
MsDCL13	TATA-box	TATA	138	core promoter element around -30 of transcription start
MsDCL13	TATA-box	TATACA	168	core promoter element around -30 of transcription start
MsDCL13	TATA-box	TATA	170	core promoter element around -30 of transcription start
MsDCL13	TATA-box	TATA	193	core promoter element around -30 of transcription start
MsDCL13	TATA-box	TATAA	214	core promoter element around -30 of transcription start
MsDCL13	TATA-box	TATA	215	core promoter element around -30 of transcription start
MsDCL13	TATA-box	TATA	343	core promoter element around -30 of transcription start
MsDCL13	TATA-box	TATATTTATATTT	556	core promoter element around -30 of transcription start
MsDCL13	TATA-box	TATA	559	core promoter element around -30 of transcription start
MsDCL13	TATA-box	TATA	565	core promoter element around -30 of transcription start
MsDCL13	TATA-box	ccTATAAAaa	582	core promoter element around -30 of transcription start
MsDCL13	TATA-box	TATA	701	core promoter element around -30 of transcription start
MsDCL13	TATA-box	ATATAT	728	core promoter element around -30 of transcription start
MsDCL13	TATA-box	TATA	729	core promoter element around -30 of transcription start
MsDCL13	TATA-box	TATTTAAA	731	core promoter element around -30 of transcription start
MsDCL13	TATA-box	TACAAAA	791	core promoter element around -30 of transcription start
MsDCL13	TATA-box	TATA	821	core promoter element around -30 of transcription start
MsDCL13	TATA-box	ATATAT	890	core promoter element around -30 of transcription start
MsDCL13	TATA-box	TATA	891	core promoter element around -30 of transcription start
MsDCL13	TATA-box	TATTTAAA	1120	core promoter element around -30 of transcription start
MsDCL13	TATA-box	ATATAT	1176	core promoter element around -30 of transcription start
MsDCL13	TATA-box	TATA	1177	core promoter element around -30 of transcription start
MsDCL13	TATA-box	TATA	1191	core promoter element around -30 of transcription start
MsDCL13	TATA-box	TATA	1284	core promoter element around -30 of transcription start
MsDCL13	TATA-box	TACAAAA	1330	core promoter element around -30 of transcription start
MsDCL13	TATA-box	TATA	1544	core promoter element around -30 of transcription start
MsDCL13	TATA-box	taTATAAAtc	1973	core promoter element around -30 of transcription start
MsDCL13	TATA-box	TACATAAA	1975	core promoter element around -30 of transcription start
MsDCL13	A-box	CCGTCC	123	cis-acting regulatory element
MsDCL13	Box 4	ATTAAT	827	part of a conserved DNA module involved in light responsiveness
MsDCL13	Box 4	ATTAAT	1256	part of a conserved DNA module involved in light responsiveness
MsDCL13	MSA-like	TCAAACGGT	1485	cis-acting element involved in cell cycle regulation
MsDCL13	AE-box	AGAAACAA	1445	part of a module for light response
MsDCL13	G-Box	CACGTT	1425	cis-acting regulatory element involved in light responsiveness
MsDCL13	MBS	CAACTG	1058	MYB binding site involved in drought-inducibility
MsDCL13	TCA-element	CCATCTTTTT	33	cis-acting element involved in salicylic acid responsiveness
MsDCL13	Box II	ACACGTTGT	1423	part of a light responsive element
MsAGO6	CAAT-box	CAAAT	521	common cis-acting element in promoter and enhancer regions
MsAGO6	CAAT-box	CAAAT	1480	common cis-acting element in promoter and enhancer regions
MsAGO6	CAAT-box	CCAAT	1538	common cis-acting element in promoter and enhancer regions
MsAGO6	CAAT-box	CCAAT	1639	common cis-acting element in promoter and enhancer regions
MsAGO6	CAAT-box	CCAAT	1941	common cis-acting element in promoter and enhancer regions
MsAGO6	ARE	AAACCA	1365	cis-acting regulatory element essential for the anaerobic induction
MsAGO6	Box III	atCATTTTCACt	842	protein binding site
MsAGO6	GARE-motif	TCTGTTG	564	gibberellin-responsive element
MsAGO6	O2-site	GTTGACGTGA	1660	cis-acting regulatory element involved in zein metabolism regulation
MsAGO6	AT-rich element	ATAGAAATCAA	836	binding site of AT-rich DNA binding protein (ATBP-1)
MsAGO6	G-box	CACGTG	1047	cis-acting regulatory element involved in light responsiveness
MsAGO6	ABRE	ACGTG	368	cis-acting element involved in the abscisic acid responsiveness
MsAGO6	ABRE	CACGTG	1047	cis-acting element involved in the abscisic acid responsiveness
MsAGO6	ABRE	ACGTG	1048	cis-acting element involved in the abscisic acid responsiveness
MsAGO6	TCT-motif	TCTTAC	458	part of a light responsive element
MsAGO6	GC-motif	CCCCCG	151	enhancer-like element involved in anoxic specific inducibility
MsAGO6	LAMP-element	CTTTATCA	1051	part of a light responsive element
MsAGO6	P-box	CAACAAACCCCTT	500	gibberellin-responsive element and part of a light responsive element
MsAGO6	ATCT-motif	AATCTAATCC	1482	part of a conserved DNA module involved in light responsiveness
MsAGO6	TGACG-motif	TGACG	69	cis-acting regulatory element involved in the MeJA-responsiveness
MsAGO6	TGACG-motif	TGACG	192	cis-acting regulatory element involved in the MeJA-responsiveness
MsAGO6	TGACG-motif	TGACG	488	cis-acting regulatory element involved in the MeJA-responsiveness
MsAGO6	GATA-motif	AAGGATAAGG	1195	part of a light responsive element
MsAGO6	AACA_motif	TAACAAACTCCA	728	involved in endosperm-specific negative expression
MsAGO6	MRE	AACCTAA	429	MYB binding site involved in light responsiveness
MsAGO6	G-Box	CACGTT	368	cis-acting regulatory element involved in light responsiveness
MsAGO6	G-Box	CACGTG	1047	cis-acting regulatory element involved in light responsiveness
MsAGO6	Box 4	ATTAAT	51	part of a conserved DNA module involved in light responsiveness
MsAGO6	Box 4	ATTAAT	269	part of a conserved DNA module involved in light responsiveness
MsAGO6	Box 4	ATTAAT	1505	part of a conserved DNA module involved in light responsiveness
MsAGO6	TCA-element	CCATCTTTTT	1112	cis-acting element involved in salicylic acid responsiveness
MsAGO6	TCA-element	CCATCTTTTT	1762	cis-acting element involved in salicylic acid responsiveness
MsAGO6	AuxRR-core	GGTCCAT	482	cis-acting regulatory element involved in auxin responsiveness
MsAGO6	CGTCA-motif	CGTCA	69	cis-acting regulatory element involved in the MeJA-responsiveness
MsAGO6	CGTCA-motif	CGTCA	192	cis-acting regulatory element involved in the MeJA-responsiveness
MsAGO6	CGTCA-motif	CGTCA	488	cis-acting regulatory element involved in the MeJA-responsiveness
MsAGO6	TC-rich repeats	GTTTTCTTAC	454	cis-acting element involved in defense and stress responsiveness
MsAGO6	TC-rich repeats	ATTCTCTAAC	847	cis-acting element involved in defense and stress responsiveness
MsAGO6	TATA-box	TATA	171	core promoter element around -30 of transcription start
MsAGO6	TATA-box	TATA	334	core promoter element around -30 of transcription start
MsAGO6	TATA-box	ccTATAAAaa	431	core promoter element around -30 of transcription start
MsAGO6	TATA-box	TATA	450	core promoter element around -30 of transcription start
MsAGO6	TATA-box	TACAAAA	804	core promoter element around -30 of transcription start
MsAGO6	TATA-box	TATAAAT	832	core promoter element around -30 of transcription start
MsAGO6	TATA-box	TATAAA	833	core promoter element around -30 of transcription start
MsAGO6	TATA-box	TATAA	834	core promoter element around -30 of transcription start
MsAGO6	TATA-box	TATA	835	core promoter element around -30 of transcription start
MsAGO6	TATA-box	TATACA	1091	core promoter element around -30 of transcription start
MsAGO6	TATA-box	TATA	1093	core promoter element around -30 of transcription start
MsAGO6	TATA-box	ATATAA	1140	core promoter element around -30 of transcription start
MsAGO6	TATA-box	TATA	1141	core promoter element around -30 of transcription start
MsAGO6	TATA-box	TATA	1251	core promoter element around -30 of transcription start
MsAGO6	TATA-box	TATAAA	1836	core promoter element around -30 of transcription start
MsAGO6	TATA-box	TATAA	1837	core promoter element around -30 of transcription start
MsAGO6	TATA-box	TATA	1838	core promoter element around -30 of transcription start
MsAGO6	TATA-box	TATAAAA	1921	core promoter element around -30 of transcription start
MsAGO6	TATA-box	TATAAA	1922	core promoter element around -30 of transcription start
MsAGO6	TATA-box	TATAA	1923	core promoter element around -30 of transcription start
MsAGO6	TATA-box	TATA	1924	core promoter element around -30 of transcription start
MsAGO6	TATA-box	ATATAA	1959	core promoter element around -30 of transcription start
MsAGO6	TATA-box	TATA	1960	core promoter element around -30 of transcription start
MsAGO6	GT1-motif	GGTTAA	412	light responsive element
MsAGO38	TATA-box	TATATA	1	core promoter element around -30 of transcription start
MsAGO38	TATA-box	ATATAA	2	core promoter element around -30 of transcription start
MsAGO38	TATA-box	TATA	3	core promoter element around -30 of transcription start
MsAGO38	TATA-box	ATATAT	10	core promoter element around -30 of transcription start
MsAGO38	TATA-box	TATATA	11	core promoter element around -30 of transcription start
MsAGO38	TATA-box	ATATAT	12	core promoter element around -30 of transcription start
MsAGO38	TATA-box	TATATA	13	core promoter element around -30 of transcription start
MsAGO38	TATA-box	ATATAA	14	core promoter element around -30 of transcription start
MsAGO38	TATA-box	TATA	15	core promoter element around -30 of transcription start
MsAGO38	TATA-box	taTATAAAtc	54	core promoter element around -30 of transcription start
MsAGO38	TATA-box	ATATAT	55	core promoter element around -30 of transcription start
MsAGO38	TATA-box	TATATA	56	core promoter element around -30 of transcription start
MsAGO38	TATA-box	ATATAT	57	core promoter element around -30 of transcription start
MsAGO38	TATA-box	TATATA	58	core promoter element around -30 of transcription start
MsAGO38	TATA-box	ATATAT	59	core promoter element around -30 of transcription start
MsAGO38	TATA-box	TATATA	60	core promoter element around -30 of transcription start
MsAGO38	TATA-box	ATATAT	61	core promoter element around -30 of transcription start
MsAGO38	TATA-box	TATATA	62	core promoter element around -30 of transcription start
MsAGO38	TATA-box	ATATAT	63	core promoter element around -30 of transcription start
MsAGO38	TATA-box	TATATA	64	core promoter element around -30 of transcription start
MsAGO38	TATA-box	ATATAT	65	core promoter element around -30 of transcription start
MsAGO38	TATA-box	TATATA	66	core promoter element around -30 of transcription start
MsAGO38	TATA-box	ATATAT	67	core promoter element around -30 of transcription start
MsAGO38	TATA-box	TATATA	68	core promoter element around -30 of transcription start
MsAGO38	TATA-box	ATATAT	69	core promoter element around -30 of transcription start
MsAGO38	TATA-box	TATATA	70	core promoter element around -30 of transcription start
MsAGO38	TATA-box	ATATAT	71	core promoter element around -30 of transcription start
MsAGO38	TATA-box	TATATTTATATTT	72	core promoter element around -30 of transcription start
MsAGO38	TATA-box	ATATAT	73	core promoter element around -30 of transcription start
MsAGO38	TATA-box	TATATA	74	core promoter element around -30 of transcription start
MsAGO38	TATA-box	ATATAT	75	core promoter element around -30 of transcription start
MsAGO38	TATA-box	TATATA	76	core promoter element around -30 of transcription start
MsAGO38	TATA-box	ATATAT	77	core promoter element around -30 of transcription start
MsAGO38	TATA-box	TATA	78	core promoter element around -30 of transcription start
MsAGO38	TATA-box	TATAA	103	core promoter element around -30 of transcription start
MsAGO38	TATA-box	TATA	104	core promoter element around -30 of transcription start
MsAGO38	TATA-box	ATATAT	132	core promoter element around -30 of transcription start
MsAGO38	TATA-box	TATA	133	core promoter element around -30 of transcription start
MsAGO38	TATA-box	TATAAAT	164	core promoter element around -30 of transcription start
MsAGO38	TATA-box	TATAAA	165	core promoter element around -30 of transcription start
MsAGO38	TATA-box	TATAA	166	core promoter element around -30 of transcription start
MsAGO38	TATA-box	TATA	167	core promoter element around -30 of transcription start
MsAGO38	TATA-box	ATTATA	170	core promoter element around -30 of transcription start
MsAGO38	TATA-box	TATAA	171	core promoter element around -30 of transcription start
MsAGO38	TATA-box	TATA	172	core promoter element around -30 of transcription start
MsAGO38	TATA-box	TATAA	177	core promoter element around -30 of transcription start
MsAGO38	TATA-box	TATA	178	core promoter element around -30 of transcription start
MsAGO38	TATA-box	TATAAAA	244	core promoter element around -30 of transcription start
MsAGO38	TATA-box	TATAAA	245	core promoter element around -30 of transcription start
MsAGO38	TATA-box	TATAA	246	core promoter element around -30 of transcription start
MsAGO38	TATA-box	TATA	247	core promoter element around -30 of transcription start
MsAGO38	TATA-box	ATATAA	278	core promoter element around -30 of transcription start
MsAGO38	TATA-box	TATA	279	core promoter element around -30 of transcription start
MsAGO38	TATA-box	ATTATA	301	core promoter element around -30 of transcription start
MsAGO38	TATA-box	TATAA	302	core promoter element around -30 of transcription start
MsAGO38	TATA-box	TATA	303	core promoter element around -30 of transcription start
MsAGO38	TATA-box	ATATAA	350	core promoter element around -30 of transcription start
MsAGO38	TATA-box	TATA	351	core promoter element around -30 of transcription start
MsAGO38	TATA-box	ATTATA	414	core promoter element around -30 of transcription start
MsAGO38	TATA-box	TATAA	415	core promoter element around -30 of transcription start
MsAGO38	TATA-box	TATA	416	core promoter element around -30 of transcription start
MsAGO38	TATA-box	taTATAAAtc	429	core promoter element around -30 of transcription start
MsAGO38	TATA-box	ATATAA	434	core promoter element around -30 of transcription start
MsAGO38	TATA-box	TATA	435	core promoter element around -30 of transcription start
MsAGO38	TATA-box	TATA	462	core promoter element around -30 of transcription start
MsAGO38	TATA-box	ATTATA	556	core promoter element around -30 of transcription start
MsAGO38	TATA-box	TATAA	557	core promoter element around -30 of transcription start
MsAGO38	TATA-box	TATA	558	core promoter element around -30 of transcription start
MsAGO38	TATA-box	ATATAT	617	core promoter element around -30 of transcription start
MsAGO38	TATA-box	TATATA	618	core promoter element around -30 of transcription start
MsAGO38	TATA-box	ATATAT	619	core promoter element around -30 of transcription start
MsAGO38	TATA-box	TATATA	620	core promoter element around -30 of transcription start
MsAGO38	TATA-box	ATATAT	621	core promoter element around -30 of transcription start
MsAGO38	TATA-box	TATATA	622	core promoter element around -30 of transcription start
MsAGO38	TATA-box	TATA	624	core promoter element around -30 of transcription start
MsAGO38	TATA-box	TATA	823	core promoter element around -30 of transcription start
MsAGO38	TATA-box	ATTATA	991	core promoter element around -30 of transcription start
MsAGO38	TATA-box	TATATAA	992	core promoter element around -30 of transcription start
MsAGO38	TATA-box	TATATA	993	core promoter element around -30 of transcription start
MsAGO38	TATA-box	ATATAT	994	core promoter element around -30 of transcription start
MsAGO38	TATA-box	TATATA	995	core promoter element around -30 of transcription start
MsAGO38	TATA-box	ATATAA	996	core promoter element around -30 of transcription start
MsAGO38	TATA-box	TATA	997	core promoter element around -30 of transcription start
MsAGO38	TATA-box	TATAAAA	1027	core promoter element around -30 of transcription start
MsAGO38	TATA-box	TATAAA	1028	core promoter element around -30 of transcription start
MsAGO38	TATA-box	TATAA	1029	core promoter element around -30 of transcription start
MsAGO38	TATA-box	TATA	1030	core promoter element around -30 of transcription start
MsAGO38	TATA-box	ATATAA	1088	core promoter element around -30 of transcription start
MsAGO38	TATA-box	TATA	1089	core promoter element around -30 of transcription start
MsAGO38	TATA-box	ccTATAAAaa	1193	core promoter element around -30 of transcription start
MsAGO38	TATA-box	TATAAAA	1219	core promoter element around -30 of transcription start
MsAGO38	TATA-box	TATAAA	1220	core promoter element around -30 of transcription start
MsAGO38	TATA-box	TATAA	1221	core promoter element around -30 of transcription start
MsAGO38	TATA-box	TATA	1222	core promoter element around -30 of transcription start
MsAGO38	TATA-box	ATTATA	1236	core promoter element around -30 of transcription start
MsAGO38	TATA-box	TATATAA	1237	core promoter element around -30 of transcription start
MsAGO38	TATA-box	TATATA	1238	core promoter element around -30 of transcription start
MsAGO38	TATA-box	ATATAA	1239	core promoter element around -30 of transcription start
MsAGO38	TATA-box	TATA	1240	core promoter element around -30 of transcription start
MsAGO38	TATA-box	TATA	1330	core promoter element around -30 of transcription start
MsAGO38	TATA-box	TACAAAA	1442	core promoter element around -30 of transcription start
MsAGO38	TATA-box	ATATAA	1521	core promoter element around -30 of transcription start
MsAGO38	TATA-box	TATA	1522	core promoter element around -30 of transcription start
MsAGO38	TATA-box	ATATAA	1570	core promoter element around -30 of transcription start
MsAGO38	TATA-box	TATA	1571	core promoter element around -30 of transcription start
MsAGO38	TATA-box	TATAAA	1954	core promoter element around -30 of transcription start
MsAGO38	TATA-box	TATAA	1955	core promoter element around -30 of transcription start
MsAGO38	TATA-box	TATA	1956	core promoter element around -30 of transcription start
MsAGO38	TC-rich repeats	GTTTTCTTAC	877	cis-acting element involved in defense and stress responsiveness
MsAGO38	CGTCA-motif	CGTCA	1367	cis-acting regulatory element involved in the MeJA-responsiveness
MsAGO38	CGTCA-motif	CGTCA	1940	cis-acting regulatory element involved in the MeJA-responsiveness
MsAGO38	AT-rich sequence	TAAAATACT	1115	element for maximal elicitor-mediated activation (2copies)
MsAGO38	Box 4	ATTAAT	430	part of a conserved DNA module involved in light responsiveness
MsAGO38	Box 4	ATTAAT	1404	part of a conserved DNA module involved in light responsiveness
MsAGO38	Box 4	ATTAAT	1540	part of a conserved DNA module involved in light responsiveness
MsAGO38	A-box	CCGTCC	1352	cis-acting regulatory element
MsAGO38	GA-motif	ATAGATAA	326	part of a light responsive element
MsAGO38	AE-box	AGAAACAA	601	part of a module for light response
MsAGO38	GATA-motif	AAGATAAGATT	767	part of a light responsive element
MsAGO38	GATA-motif	AAGATAAGATT	927	part of a light responsive element
MsAGO38	TGACG-motif	TGACG	1367	cis-acting regulatory element involved in the MeJA-responsiveness
MsAGO38	TGACG-motif	TGACG	1940	cis-acting regulatory element involved in the MeJA-responsiveness
MsAGO38	G-box	TACGTG	1386	cis-acting regulatory element involved in light responsiveness
MsAGO38	ABRE	ACGTG	1386	cis-acting element involved in the abscisic acid responsiveness
MsAGO38	TCT-motif	TCTTAC	678	part of a light responsive element
MsAGO38	TCT-motif	TCTTAC	877	part of a light responsive element
MsAGO38	AT-rich element	ATAGAAATCAA	304	binding site of AT-rich DNA binding protein (ATBP-1)
MsAGO38	MBSI	TTTTTACGGTTA	94	MYB binding site involved in flavonoid biosynthetic genes regulation
MsAGO38	ARE	AAACCA	86	cis-acting regulatory element essential for the anaerobic induction
MsAGO38	ARE	AAACCA	1659	cis-acting regulatory element essential for the anaerobic induction
MsAGO38	ARE	AAACCA	1878	cis-acting regulatory element essential for the anaerobic induction
MsAGO38	CAAT-box	CAAAT	115	common cis-acting element in promoter and enhancer regions
MsAGO38	CAAT-box	CAAAT	261	common cis-acting element in promoter and enhancer regions
MsAGO38	CAAT-box	CAAAT	298	common cis-acting element in promoter and enhancer regions
MsAGO38	CAAT-box	CAAAT	312	common cis-acting element in promoter and enhancer regions
MsAGO38	CAAT-box	CCAAT	425	common cis-acting element in promoter and enhancer regions
MsAGO38	CAAT-box	CAAAT	524	common cis-acting element in promoter and enhancer regions
MsAGO38	CAAT-box	CCAAT	541	common cis-acting element in promoter and enhancer regions
MsAGO38	CAAT-box	CAAAT	759	common cis-acting element in promoter and enhancer regions
MsAGO38	CAAT-box	CAAAT	919	common cis-acting element in promoter and enhancer regions
MsAGO38	CAAT-box	CAAAT	1210	common cis-acting element in promoter and enhancer regions
MsAGO38	CAAT-box	CAAAT	1226	common cis-acting element in promoter and enhancer regions
MsAGO38	CAAT-box	CAAAT	1246	common cis-acting element in promoter and enhancer regions
MsAGO38	CAAT-box	CAAAT	1335	common cis-acting element in promoter and enhancer regions
MsAGO38	CAAT-box	CAAAT	1340	common cis-acting element in promoter and enhancer regions
MsAGO38	CAAT-box	CAAAT	1358	common cis-acting element in promoter and enhancer regions
MsAGO38	CAAT-box	CCAAT	1467	common cis-acting element in promoter and enhancer regions
MsAGO38	CAAT-box	CCAAT	1551	common cis-acting element in promoter and enhancer regions
MsAGO38	CAAT-box	CAAAT	1575	common cis-acting element in promoter and enhancer regions
MsAGO38	CAAT-box	CAAAT	1583	common cis-acting element in promoter and enhancer regions
MsAGO38	CAAT-box	CAAAT	1610	common cis-acting element in promoter and enhancer regions
MsAGO38	CAAT-box	CAAAT	1663	common cis-acting element in promoter and enhancer regions
MsAGO38	CAAT-box	CAAAT	1670	common cis-acting element in promoter and enhancer regions
MsAGO38	CAAT-box	CAAAT	1818	common cis-acting element in promoter and enhancer regions
MsAGO38	CAAT-box	CCAAT	1876	common cis-acting element in promoter and enhancer regions
MsAGO38	CAAT-box	CCAAT	1977	common cis-acting element in promoter and enhancer regions
MsAGO39	TATC-box	TATCCCA	387	cis-acting element involved in gibberellin-responsiveness
MsAGO39	TC-rich repeats	ATTCTCTAAC	306	cis-acting element involved in defense and stress responsiveness
MsAGO39	TC-rich repeats	ATTCTCTAAC	1113	cis-acting element involved in defense and stress responsiveness
MsAGO39	TATA-box	TATA	47	core promoter element around -30 of transcription start
MsAGO39	TATA-box	TATA	255	core promoter element around -30 of transcription start
MsAGO39	TATA-box	TACAAAA	315	core promoter element around -30 of transcription start
MsAGO39	TATA-box	ATATAT	342	core promoter element around -30 of transcription start
MsAGO39	TATA-box	TATA	343	core promoter element around -30 of transcription start
MsAGO39	TATA-box	TATTTAAA	360	core promoter element around -30 of transcription start
MsAGO39	TATA-box	TATTTAAA	518	core promoter element around -30 of transcription start
MsAGO39	TATA-box	TATTTAAA	639	core promoter element around -30 of transcription start
MsAGO39	TATA-box	taTATAAAtc	758	core promoter element around -30 of transcription start
MsAGO39	TATA-box	TATAAAT	759	core promoter element around -30 of transcription start
MsAGO39	TATA-box	TATAAA	760	core promoter element around -30 of transcription start
MsAGO39	TATA-box	TATATAA	761	core promoter element around -30 of transcription start
MsAGO39	TATA-box	TATATA	762	core promoter element around -30 of transcription start
MsAGO39	TATA-box	TATA	764	core promoter element around -30 of transcription start
MsAGO39	TATA-box	TATA	969	core promoter element around -30 of transcription start
MsAGO39	TATA-box	TATAAA	1023	core promoter element around -30 of transcription start
MsAGO39	TATA-box	TATAA	1024	core promoter element around -30 of transcription start
MsAGO39	TATA-box	TATA	1025	core promoter element around -30 of transcription start
MsAGO39	TATA-box	TATA	1077	core promoter element around -30 of transcription start
MsAGO39	TATA-box	TATAA	1393	core promoter element around -30 of transcription start
MsAGO39	TATA-box	TATA	1394	core promoter element around -30 of transcription start
MsAGO39	TATA-box	TATA	1521	core promoter element around -30 of transcription start
MsAGO39	TATA-box	ccTATAAAaa	1713	core promoter element around -30 of transcription start
MsAGO39	TATA-box	TATA	1715	core promoter element around -30 of transcription start
MsAGO39	TATA-box	TATTTAAA	1863	core promoter element around -30 of transcription start
MsAGO39	AuxRR-core	GGTCCAT	939	cis-acting regulatory element involved in auxin responsiveness
MsAGO39	CGTCA-motif	CGTCA	158	cis-acting regulatory element involved in the MeJA-responsiveness
MsAGO39	CGTCA-motif	CGTCA	849	cis-acting regulatory element involved in the MeJA-responsiveness
MsAGO39	CAT-box	GCCACT	1632	cis-acting regulatory element related to meristem expression
MsAGO39	I-box	cCATATCCAAT	1513	part of a light responsive element
MsAGO39	MRE	AACCTAA	1792	MYB binding site involved in light responsiveness
MsAGO39	A-box	AATAACAAACTCC	1731	sequence conserved in alpha-amylase promoters
MsAGO39	Box 4	ATTAAT	324	part of a conserved DNA module involved in light responsiveness
MsAGO39	Box 4	ATTAAT	914	part of a conserved DNA module involved in light responsiveness
MsAGO39	Box 4	ATTAAT	955	part of a conserved DNA module involved in light responsiveness
MsAGO39	TGACG-motif	TGACG	158	cis-acting regulatory element involved in the MeJA-responsiveness
MsAGO39	TGACG-motif	TGACG	849	cis-acting regulatory element involved in the MeJA-responsiveness
MsAGO39	GATA-motif	GATAGGA	1459	part of a light responsive element
MsAGO39	chs-CMA1a	TTACTTAA	883	part of a light responsive element
MsAGO39	AT1-motif	AATTATTTTTTATT	791	part of a light responsive module
MsAGO39	GCN4_motif	TGAGTCA	528	cis-regulatory element involved in endosperm expression
MsAGO39	ARE	AAACCA	1622	cis-acting regulatory element essential for the anaerobic induction
MsAGO39	CAAT-box	CCAAT	278	common cis-acting element in promoter and enhancer regions
MsAGO39	CAAT-box	CCAAT	399	common cis-acting element in promoter and enhancer regions
MsAGO39	CAAT-box	CCAAT	542	common cis-acting element in promoter and enhancer regions
MsAGO39	CAAT-box	CAAAT	569	common cis-acting element in promoter and enhancer regions
MsAGO39	CAAT-box	CAAAT	612	common cis-acting element in promoter and enhancer regions
MsAGO39	CAAT-box	CCAAT	663	common cis-acting element in promoter and enhancer regions
MsAGO39	CAAT-box	CCAAT	724	common cis-acting element in promoter and enhancer regions
MsAGO39	CAAT-box	CAAAT	744	common cis-acting element in promoter and enhancer regions
MsAGO39	CAAT-box	CAAAT	839	common cis-acting element in promoter and enhancer regions
MsAGO39	CAAT-box	CAAAT	861	common cis-acting element in promoter and enhancer regions
MsAGO39	CAAT-box	CCAAT	879	common cis-acting element in promoter and enhancer regions
MsAGO39	CAAT-box	CAAAT	891	common cis-acting element in promoter and enhancer regions
MsAGO39	CAAT-box	CAAAT	1091	common cis-acting element in promoter and enhancer regions
MsAGO39	CAAT-box	CAAAT	1163	common cis-acting element in promoter and enhancer regions
MsAGO39	CAAT-box	CAAAT	1238	common cis-acting element in promoter and enhancer regions
MsAGO39	CAAT-box	CAAAT	1280	common cis-acting element in promoter and enhancer regions
MsAGO39	CAAT-box	CCAAT	1657	common cis-acting element in promoter and enhancer regions
MsAGO39	CAAT-box	CAAAT	1729	common cis-acting element in promoter and enhancer regions
MsAGO39	CAAT-box	CAAAT	1813	common cis-acting element in promoter and enhancer regions
MsAGO39	CAAT-box	CAAAT	1889	common cis-acting element in promoter and enhancer regions
MsAGO39	CAAT-box	CCAAT	1910	common cis-acting element in promoter and enhancer regions
MsAGO39	CAAT-box	CAAAT	1970	common cis-acting element in promoter and enhancer regions
MsAGO39	MBSI	aaaAaaC(G/C)GTTA	1983	MYB binding site involved in flavonoid biosynthetic genes regulation
MsAGO39	GARE-motif	TCTGTTG	872	gibberellin-responsive element
MsAGO40	TATA-box	TATA	78	core promoter element around -30 of transcription start
MsAGO40	TATA-box	TACAAAA	91	core promoter element around -30 of transcription start
MsAGO40	TATA-box	ATATAT	212	core promoter element around -30 of transcription start
MsAGO40	TATA-box	TATATA	213	core promoter element around -30 of transcription start
MsAGO40	TATA-box	ATATAT	214	core promoter element around -30 of transcription start
MsAGO40	TATA-box	TATA	215	core promoter element around -30 of transcription start
MsAGO40	TATA-box	ATATAA	247	core promoter element around -30 of transcription start
MsAGO40	TATA-box	TATA	248	core promoter element around -30 of transcription start
MsAGO40	TATA-box	ATATAA	262	core promoter element around -30 of transcription start
MsAGO40	TATA-box	TATA	263	core promoter element around -30 of transcription start
MsAGO40	TATA-box	TATA	354	core promoter element around -30 of transcription start
MsAGO40	TATA-box	ATTATA	357	core promoter element around -30 of transcription start
MsAGO40	TATA-box	TATAA	358	core promoter element around -30 of transcription start
MsAGO40	TATA-box	TATA	359	core promoter element around -30 of transcription start
MsAGO40	TATA-box	TATACA	430	core promoter element around -30 of transcription start
MsAGO40	TATA-box	TATA	432	core promoter element around -30 of transcription start
MsAGO40	TATA-box	TACAAAA	443	core promoter element around -30 of transcription start
MsAGO40	TATA-box	ATTATA	526	core promoter element around -30 of transcription start
MsAGO40	TATA-box	TATAA	527	core promoter element around -30 of transcription start
MsAGO40	TATA-box	TATA	528	core promoter element around -30 of transcription start
MsAGO40	TATA-box	TAAAGATT	595	core promoter element around -30 of transcription start
MsAGO40	TATA-box	TACAAAA	617	core promoter element around -30 of transcription start
MsAGO40	TATA-box	TAAAGATT	626	core promoter element around -30 of transcription start
MsAGO40	TATA-box	TACAAAA	802	core promoter element around -30 of transcription start
MsAGO40	TATA-box	ATTATA	956	core promoter element around -30 of transcription start
MsAGO40	TATA-box	TATAA	957	core promoter element around -30 of transcription start
MsAGO40	TATA-box	TATA	958	core promoter element around -30 of transcription start
MsAGO40	TATA-box	ccTATAAAaa	976	core promoter element around -30 of transcription start
MsAGO40	TATA-box	TATA	1002	core promoter element around -30 of transcription start
MsAGO40	TATA-box	ccTATAAAaa	1260	core promoter element around -30 of transcription start
MsAGO40	TATA-box	TATA	1456	core promoter element around -30 of transcription start
MsAGO40	TATA-box	TATAA	1497	core promoter element around -30 of transcription start
MsAGO40	TATA-box	TATA	1498	core promoter element around -30 of transcription start
MsAGO40	TATA-box	ATATAT	1503	core promoter element around -30 of transcription start
MsAGO40	TATA-box	TATA	1504	core promoter element around -30 of transcription start
MsAGO40	TATA-box	ATTATA	1520	core promoter element around -30 of transcription start
MsAGO40	TATA-box	TATATAA	1521	core promoter element around -30 of transcription start
MsAGO40	TATA-box	TATATA	1522	core promoter element around -30 of transcription start
MsAGO40	TATA-box	ATATAA	1523	core promoter element around -30 of transcription start
MsAGO40	TATA-box	TATA	1524	core promoter element around -30 of transcription start
MsAGO40	TATA-box	TATA	1672	core promoter element around -30 of transcription start
MsAGO40	TATA-box	TACAAAA	1768	core promoter element around -30 of transcription start
MsAGO40	TATA-box	TATAAAT	1781	core promoter element around -30 of transcription start
MsAGO40	TATA-box	TATAAA	1782	core promoter element around -30 of transcription start
MsAGO40	TATA-box	TATAA	1783	core promoter element around -30 of transcription start
MsAGO40	TATA-box	TATA	1784	core promoter element around -30 of transcription start
MsAGO40	TATA-box	TATAAA	1895	core promoter element around -30 of transcription start
MsAGO40	TATA-box	TATAA	1896	core promoter element around -30 of transcription start
MsAGO40	TATA-box	TATA	1897	core promoter element around -30 of transcription start
MsAGO40	GT1-motif	GGTTAA	1658	light responsive element
MsAGO40	CGTCA-motif	CGTCA	734	cis-acting regulatory element involved in the MeJA-responsiveness
MsAGO40	TGA-element	AACGAC	1134	auxin-responsive element
MsAGO40	G-Box	CACGTT	701	cis-acting regulatory element involved in light responsiveness
MsAGO40	G-Box	CACGTG	1404	cis-acting regulatory element involved in light responsiveness
MsAGO40	Box 4	ATTAAT	243	part of a conserved DNA module involved in light responsiveness
MsAGO40	Box 4	ATTAAT	385	part of a conserved DNA module involved in light responsiveness
MsAGO40	Box 4	ATTAAT	453	part of a conserved DNA module involved in light responsiveness
MsAGO40	Box 4	ATTAAT	565	part of a conserved DNA module involved in light responsiveness
MsAGO40	Box 4	ATTAAT	648	part of a conserved DNA module involved in light responsiveness
MsAGO40	Box 4	ATTAAT	672	part of a conserved DNA module involved in light responsiveness
MsAGO40	TGACG-motif	TGACG	734	cis-acting regulatory element involved in the MeJA-responsiveness
MsAGO40	GATA-motif	AAGGATAAGG	1706	part of a light responsive element
MsAGO40	AT1-motif	AATTATTTTTTATT	786	part of a light responsive module
MsAGO40	AT1-motif	AATTATTTTTTATT	923	part of a light responsive module
MsAGO40	TCT-motif	TCTTAC	1596	part of a light responsive element
MsAGO40	TCT-motif	TCTTAC	1642	part of a light responsive element
MsAGO40	G-box	CACGTG	1404	cis-acting regulatory element involved in light responsiveness
MsAGO40	ABRE	TACGGTC	420	cis-acting element involved in the abscisic acid responsiveness
MsAGO40	ABRE	ACGTG	701	cis-acting element involved in the abscisic acid responsiveness
MsAGO40	ABRE	CACGTG	1404	cis-acting element involved in the abscisic acid responsiveness
MsAGO40	ABRE	ACGTG	1405	cis-acting element involved in the abscisic acid responsiveness
MsAGO40	CAAT-box	CAAAT	47	common cis-acting element in promoter and enhancer regions
MsAGO40	CAAT-box	CAAAT	176	common cis-acting element in promoter and enhancer regions
MsAGO40	CAAT-box	CCAAT	689	common cis-acting element in promoter and enhancer regions
MsAGO40	CAAT-box	CAAAT	838	common cis-acting element in promoter and enhancer regions
MsAGO40	CAAT-box	CAAAT	1006	common cis-acting element in promoter and enhancer regions
MsAGO40	CAAT-box	CAAAT	1281	common cis-acting element in promoter and enhancer regions
MsAGO40	CAAT-box	CAAAT	1613	common cis-acting element in promoter and enhancer regions
MsAGO40	ARE	AAACCA	697	cis-acting regulatory element essential for the anaerobic induction
MsAGO40	ARE	AAACCA	752	cis-acting regulatory element essential for the anaerobic induction
MsAGO40	ARE	AAACCA	769	cis-acting regulatory element essential for the anaerobic induction
MsAGO40	MBSI	aaaAaaC(G/C)GTTA	1980	MYB binding site involved in flavonoid biosynthetic genes regulation
MsAGO40	GARE-motif	TCTGTTG	1218	gibberellin-responsive element
MsDCL24	GT1-motif	GGTTAAT	57	light responsive element
MsDCL24	GT1-motif	GGTTAA	58	light responsive element
MsDCL24	GT1-motif	GGTTAA	228	light responsive element
MsDCL24	TATA-box	ccTATAAAaa	34	core promoter element around -30 of transcription start
MsDCL24	TATA-box	TATAAAA	35	core promoter element around -30 of transcription start
MsDCL24	TATA-box	TATAAA	36	core promoter element around -30 of transcription start
MsDCL24	TATA-box	TATAA	37	core promoter element around -30 of transcription start
MsDCL24	TATA-box	TATA	38	core promoter element around -30 of transcription start
MsDCL24	TATA-box	TATA	77	core promoter element around -30 of transcription start
MsDCL24	TATA-box	TATAAA	90	core promoter element around -30 of transcription start
MsDCL24	TATA-box	TATATAA	91	core promoter element around -30 of transcription start
MsDCL24	TATA-box	TATATA	92	core promoter element around -30 of transcription start
MsDCL24	TATA-box	ATATAT	93	core promoter element around -30 of transcription start
MsDCL24	TATA-box	TATATA	94	core promoter element around -30 of transcription start
MsDCL24	TATA-box	ATATAA	95	core promoter element around -30 of transcription start
MsDCL24	TATA-box	TATA	96	core promoter element around -30 of transcription start
MsDCL24	TATA-box	ATATAT	100	core promoter element around -30 of transcription start
MsDCL24	TATA-box	TATA	101	core promoter element around -30 of transcription start
MsDCL24	TATA-box	ATTATA	104	core promoter element around -30 of transcription start
MsDCL24	TATA-box	TATAA	105	core promoter element around -30 of transcription start
MsDCL24	TATA-box	TATA	106	core promoter element around -30 of transcription start
MsDCL24	TATA-box	TACAAAA	142	core promoter element around -30 of transcription start
MsDCL24	TATA-box	ATTATA	262	core promoter element around -30 of transcription start
MsDCL24	TATA-box	TATAA	263	core promoter element around -30 of transcription start
MsDCL24	TATA-box	TATA	264	core promoter element around -30 of transcription start
MsDCL24	TATA-box	TATA	653	core promoter element around -30 of transcription start
MsDCL24	TATA-box	TATA	791	core promoter element around -30 of transcription start
MsDCL24	TATA-box	TATAA	805	core promoter element around -30 of transcription start
MsDCL24	TATA-box	TATA	806	core promoter element around -30 of transcription start
MsDCL24	TATA-box	ATATAT	869	core promoter element around -30 of transcription start
MsDCL24	TATA-box	TATA	870	core promoter element around -30 of transcription start
MsDCL24	TATA-box	TATA	1180	core promoter element around -30 of transcription start
MsDCL24	TATA-box	TATACA	1277	core promoter element around -30 of transcription start
MsDCL24	TATA-box	TATA	1279	core promoter element around -30 of transcription start
MsDCL24	TATA-box	TATA	1523	core promoter element around -30 of transcription start
MsDCL24	TATA-box	TATATAA	1734	core promoter element around -30 of transcription start
MsDCL24	TATA-box	TATATA	1735	core promoter element around -30 of transcription start
MsDCL24	TATA-box	ATATAT	1736	core promoter element around -30 of transcription start
MsDCL24	TATA-box	TATATA	1737	core promoter element around -30 of transcription start
MsDCL24	TATA-box	ATATAA	1738	core promoter element around -30 of transcription start
MsDCL24	TATA-box	TATA	1739	core promoter element around -30 of transcription start
MsDCL24	TATA-box	TATAA	1854	core promoter element around -30 of transcription start
MsDCL24	TATA-box	TATA	1855	core promoter element around -30 of transcription start
MsDCL24	TATA-box	taTATAAAtc	1973	core promoter element around -30 of transcription start
MsDCL24	TATA-box	TACATAAA	1975	core promoter element around -30 of transcription start
MsDCL24	circadian	CAAAGATATC	1916	cis-acting regulatory element involved in circadian control
MsDCL24	CGTCA-motif	CGTCA	160	cis-acting regulatory element involved in the MeJA-responsiveness
MsDCL24	I-box	AGATAAGG	925	part of a light responsive element
MsDCL24	A-box	CCGTCC	731	cis-acting regulatory element
MsDCL24	AE-box	AGAAACAA	1390	part of a module for light response
MsDCL24	G-Box	CACGTT	1326	cis-acting regulatory element involved in light responsiveness
MsDCL24	LTR	CCGAAA	836	cis-acting element involved in low-temperature responsiveness
MsDCL24	TGACG-motif	TGACG	160	cis-acting regulatory element involved in the MeJA-responsiveness
MsDCL24	P-box	CCTTTTG	1606	gibberellin-responsive element
MsDCL24	chs-CMA1a	TTACTTAA	4	part of a light responsive element
MsDCL24	ABRE	ACGTG	1327	cis-acting element involved in the abscisic acid responsiveness
MsDCL24	TCT-motif	TCTTAC	8	part of a light responsive element
MsDCL24	CCAAT-box	CAACGG	535	MYBHv1 binding site
MsDCL24	CCAAT-box	CAACGG	741	MYBHv1 binding site
MsDCL24	ARE	AAACCA	950	cis-acting regulatory element essential for the anaerobic induction
MsDCL24	ARE	AAACCA	1677	cis-acting regulatory element essential for the anaerobic induction
MsDCL24	CAAT-box	CCAAT	63	common cis-acting element in promoter and enhancer regions
MsDCL24	CAAT-box	CAAAT	189	common cis-acting element in promoter and enhancer regions
MsDCL24	CAAT-box	CAAAT	208	common cis-acting element in promoter and enhancer regions
MsDCL24	CAAT-box	CCAAT	234	common cis-acting element in promoter and enhancer regions
MsDCL24	CAAT-box	CAAAT	297	common cis-acting element in promoter and enhancer regions
MsDCL24	CAAT-box	CAAAT	475	common cis-acting element in promoter and enhancer regions
MsDCL24	CAAT-box	CCAAT	810	common cis-acting element in promoter and enhancer regions
MsDCL24	CAAT-box	CAAAT	1079	common cis-acting element in promoter and enhancer regions
MsDCL24	CAAT-box	CAAAT	1222	common cis-acting element in promoter and enhancer regions
MsDCL24	CAAT-box	CAAAT	1262	common cis-acting element in promoter and enhancer regions
MsDCL24	CAAT-box	CAAAT	1265	common cis-acting element in promoter and enhancer regions
MsDCL24	CAAT-box	CCAAT	1339	common cis-acting element in promoter and enhancer regions
MsDCL24	CAAT-box	CAAAT	1388	common cis-acting element in promoter and enhancer regions
MsDCL24	CAAT-box	CAAAT	1659	common cis-acting element in promoter and enhancer regions
MsDCL24	CAAT-box	CAAAT	1718	common cis-acting element in promoter and enhancer regions
MsDCL24	CAAT-box	CAAAT	1772	common cis-acting element in promoter and enhancer regions
MsDCL24	CAAT-box	CAAAT	1844	common cis-acting element in promoter and enhancer regions
MsRDR43	TATA-box	TATAA	52	core promoter element around -30 of transcription start
MsRDR43	TATA-box	TATA	53	core promoter element around -30 of transcription start
MsRDR43	TATA-box	TATAAAA	96	core promoter element around -30 of transcription start
MsRDR43	TATA-box	TATAAA	97	core promoter element around -30 of transcription start
MsRDR43	TATA-box	TATAA	98	core promoter element around -30 of transcription start
MsRDR43	TATA-box	TATA	99	core promoter element around -30 of transcription start
MsRDR43	TATA-box	ATATAT	134	core promoter element around -30 of transcription start
MsRDR43	TATA-box	TATA	135	core promoter element around -30 of transcription start
MsRDR43	TATA-box	ATTATA	163	core promoter element around -30 of transcription start
MsRDR43	TATA-box	TATAA	164	core promoter element around -30 of transcription start
MsRDR43	TATA-box	TATA	165	core promoter element around -30 of transcription start
MsRDR43	TATA-box	ATATAA	200	core promoter element around -30 of transcription start
MsRDR43	TATA-box	TATA	201	core promoter element around -30 of transcription start
MsRDR43	TATA-box	ATATAA	212	core promoter element around -30 of transcription start
MsRDR43	TATA-box	TATA	213	core promoter element around -30 of transcription start
MsRDR43	TATA-box	TATTTAAA	253	core promoter element around -30 of transcription start
MsRDR43	TATA-box	TATAAAA	261	core promoter element around -30 of transcription start
MsRDR43	TATA-box	TATAAA	262	core promoter element around -30 of transcription start
MsRDR43	TATA-box	TATAA	263	core promoter element around -30 of transcription start
MsRDR43	TATA-box	TATA	264	core promoter element around -30 of transcription start
MsRDR43	TATA-box	TACAAAA	478	core promoter element around -30 of transcription start
MsRDR43	TATA-box	TATAAAT	640	core promoter element around -30 of transcription start
MsRDR43	TATA-box	TATAAA	641	core promoter element around -30 of transcription start
MsRDR43	TATA-box	TATAA	642	core promoter element around -30 of transcription start
MsRDR43	TATA-box	TATA	643	core promoter element around -30 of transcription start
MsRDR43	TATA-box	TATA	748	core promoter element around -30 of transcription start
MsRDR43	TATA-box	TACAAAA	818	core promoter element around -30 of transcription start
MsRDR43	TATA-box	TATAA	856	core promoter element around -30 of transcription start
MsRDR43	TATA-box	TATA	857	core promoter element around -30 of transcription start
MsRDR43	TATA-box	TATAAAA	931	core promoter element around -30 of transcription start
MsRDR43	TATA-box	TATAAA	932	core promoter element around -30 of transcription start
MsRDR43	TATA-box	TATAA	933	core promoter element around -30 of transcription start
MsRDR43	TATA-box	TATA	934	core promoter element around -30 of transcription start
MsRDR43	TATA-box	TATA	1166	core promoter element around -30 of transcription start
MsRDR43	TATA-box	ccTATAAAaa	1178	core promoter element around -30 of transcription start
MsRDR43	TATA-box	TATA	1191	core promoter element around -30 of transcription start
MsRDR43	TATA-box	ccTATAAAaa	1226	core promoter element around -30 of transcription start
MsRDR43	TATA-box	TATA	1228	core promoter element around -30 of transcription start
MsRDR43	TATA-box	TATACA	1650	core promoter element around -30 of transcription start
MsRDR43	TATA-box	TATA	1652	core promoter element around -30 of transcription start
MsRDR43	TATA-box	ATATAT	1895	core promoter element around -30 of transcription start
MsRDR43	TATA-box	TATA	1896	core promoter element around -30 of transcription start
MsRDR43	TATA-box	TATAAAA	1927	core promoter element around -30 of transcription start
MsRDR43	TATA-box	TATAAA	1928	core promoter element around -30 of transcription start
MsRDR43	TATA-box	TATAA	1929	core promoter element around -30 of transcription start
MsRDR43	TATA-box	TATA	1930	core promoter element around -30 of transcription start
MsRDR43	TATA-box	TATAAA	1947	core promoter element around -30 of transcription start
MsRDR43	TATA-box	TATAA	1948	core promoter element around -30 of transcription start
MsRDR43	TATA-box	TATA	1949	core promoter element around -30 of transcription start
MsRDR43	GT1-motif	GGTTAA	1525	light responsive element
MsRDR43	TCCC-motif	TCTCCCT	1808	part of a light responsive element
MsRDR43	Box 4	ATTAAT	208	part of a conserved DNA module involved in light responsiveness
MsRDR43	Box 4	ATTAAT	1796	part of a conserved DNA module involved in light responsiveness
MsRDR43	AE-box	AGAAACAA	1715	part of a module for light response
MsRDR43	GC-motif	CCCCCG	10	enhancer-like element involved in anoxic specific inducibility
MsRDR43	GC-motif	CCCCCG	40	enhancer-like element involved in anoxic specific inducibility
MsRDR43	GC-motif	CCCCCG	343	enhancer-like element involved in anoxic specific inducibility
MsRDR43	GC-motif	CCCCCG	359	enhancer-like element involved in anoxic specific inducibility
MsRDR43	GATA-motif	AAGATAAGATT	102	part of a light responsive element
MsRDR43	LTR	CCGAAA	1405	cis-acting element involved in low-temperature responsiveness
MsRDR43	GARE-motif	TCTGTTG	384	gibberellin-responsive element
MsRDR43	ARE	AAACCA	331	cis-acting regulatory element essential for the anaerobic induction
MsRDR43	ARE	AAACCA	1944	cis-acting regulatory element essential for the anaerobic induction
MsRDR43	CAAT-box	CAAAT	18	common cis-acting element in promoter and enhancer regions
MsRDR43	CAAT-box	CCCAATTT	473	common cis-acting element in promoter and enhancer regions
MsRDR43	CAAT-box	CCAAT	474	common cis-acting element in promoter and enhancer regions
MsRDR43	CAAT-box	CCAAT	512	common cis-acting element in promoter and enhancer regions
MsRDR43	CAAT-box	CCAAT	559	common cis-acting element in promoter and enhancer regions
MsRDR43	CAAT-box	CAAAT	569	common cis-acting element in promoter and enhancer regions
MsRDR43	CAAT-box	CAAAT	986	common cis-acting element in promoter and enhancer regions
MsRDR43	CAAT-box	CAAAT	989	common cis-acting element in promoter and enhancer regions
MsRDR43	CAAT-box	CAAAT	1037	common cis-acting element in promoter and enhancer regions
MsRDR43	CAAT-box	CCAAT	1459	common cis-acting element in promoter and enhancer regions
MsRDR43	CAAT-box	CCAAT	1495	common cis-acting element in promoter and enhancer regions
MsRDR43	CAAT-box	CAAAT	1513	common cis-acting element in promoter and enhancer regions
MsRDR43	CAAT-box	CAAAT	1580	common cis-acting element in promoter and enhancer regions
MsRDR43	CAAT-box	CAAAT	1666	common cis-acting element in promoter and enhancer regions
MsRDR43	CAAT-box	CAAAT	1713	common cis-acting element in promoter and enhancer regions
MsRDR43	CAAT-box	CAAAT	1800	common cis-acting element in promoter and enhancer regions
MsRDR43	CAAT-box	CAAAT	1866	common cis-acting element in promoter and enhancer regions
MsRDR43	CAAT-box	CCAAT	1992	common cis-acting element in promoter and enhancer regions
MsRDR43	TCT-motif	TCTTAC	1607	part of a light responsive element
MsRDR43	3-AF1 binding site	TAAGAGAGGAA	966	light responsive element
MsRDR43	Sp1	GGGCGG	37	light responsive element
MsRDR43	Sp1	GGGCGG	58	light responsive element
MsRDR43	Sp1	GGGCGG	296	light responsive element
MsRDR43	Sp1	GGGCGG	362	light responsive element
MsDCL16	TC-rich repeats	GTTTTCTTAC	1041	cis-acting element involved in defense and stress responsiveness
MsDCL16	GT1-motif	GGTTAA	932	light responsive element
MsDCL16	TATA-box	TATACA	2	core promoter element around -30 of transcription start
MsDCL16	TATA-box	TATA	4	core promoter element around -30 of transcription start
MsDCL16	TATA-box	TATACA	10	core promoter element around -30 of transcription start
MsDCL16	TATA-box	TATA	12	core promoter element around -30 of transcription start
MsDCL16	TATA-box	TATA	234	core promoter element around -30 of transcription start
MsDCL16	TATA-box	ATATAT	276	core promoter element around -30 of transcription start
MsDCL16	TATA-box	TATA	277	core promoter element around -30 of transcription start
MsDCL16	TATA-box	ATATAA	283	core promoter element around -30 of transcription start
MsDCL16	TATA-box	TATA	284	core promoter element around -30 of transcription start
MsDCL16	TATA-box	ATATAA	350	core promoter element around -30 of transcription start
MsDCL16	TATA-box	TATA	351	core promoter element around -30 of transcription start
MsDCL16	TATA-box	TACAAAA	411	core promoter element around -30 of transcription start
MsDCL16	TATA-box	TATA	480	core promoter element around -30 of transcription start
MsDCL16	TATA-box	TATAAGAA	800	core promoter element around -30 of transcription start
MsDCL16	TATA-box	TATAA	803	core promoter element around -30 of transcription start
MsDCL16	TATA-box	TATA	804	core promoter element around -30 of transcription start
MsDCL16	TATA-box	TATATA	842	core promoter element around -30 of transcription start
MsDCL16	TATA-box	ATATAT	843	core promoter element around -30 of transcription start
MsDCL16	TATA-box	TATATA	844	core promoter element around -30 of transcription start
MsDCL16	TATA-box	ATATAA	845	core promoter element around -30 of transcription start
MsDCL16	TATA-box	TATA	846	core promoter element around -30 of transcription start
MsDCL16	TATA-box	TACATAAA	914	core promoter element around -30 of transcription start
MsDCL16	TATA-box	TACATAAA	1033	core promoter element around -30 of transcription start
MsDCL16	TATA-box	ATATAT	1160	core promoter element around -30 of transcription start
MsDCL16	TATA-box	TATA	1161	core promoter element around -30 of transcription start
MsDCL16	TATA-box	TATA	1216	core promoter element around -30 of transcription start
MsDCL16	TATA-box	TATA	1300	core promoter element around -30 of transcription start
MsDCL16	TATA-box	ATTATA	1307	core promoter element around -30 of transcription start
MsDCL16	TATA-box	TATAA	1308	core promoter element around -30 of transcription start
MsDCL16	TATA-box	TATA	1309	core promoter element around -30 of transcription start
MsDCL16	TATA-box	TATAA	1351	core promoter element around -30 of transcription start
MsDCL16	TATA-box	TATA	1352	core promoter element around -30 of transcription start
MsDCL16	TATA-box	TATAAA	1492	core promoter element around -30 of transcription start
MsDCL16	TATA-box	TATAA	1493	core promoter element around -30 of transcription start
MsDCL16	TATA-box	TATA	1494	core promoter element around -30 of transcription start
MsDCL16	TATA-box	ATATAA	1504	core promoter element around -30 of transcription start
MsDCL16	TATA-box	TATA	1505	core promoter element around -30 of transcription start
MsDCL16	TATA-box	taTATAAAtc	1507	core promoter element around -30 of transcription start
MsDCL16	TATA-box	TATAA	1607	core promoter element around -30 of transcription start
MsDCL16	TATA-box	TATA	1608	core promoter element around -30 of transcription start
MsDCL16	TATA-box	ATATAT	1628	core promoter element around -30 of transcription start
MsDCL16	TATA-box	TATA	1629	core promoter element around -30 of transcription start
MsDCL16	TATA-box	TATA	1671	core promoter element around -30 of transcription start
MsDCL16	TATA-box	ATTATA	1790	core promoter element around -30 of transcription start
MsDCL16	TATA-box	TATAA	1791	core promoter element around -30 of transcription start
MsDCL16	TATA-box	TATA	1792	core promoter element around -30 of transcription start
MsDCL16	TATA-box	TATA	1858	core promoter element around -30 of transcription start
MsDCL16	TATA-box	TATA	1922	core promoter element around -30 of transcription start
MsDCL16	TGA-element	AACGAC	1831	auxin-responsive element
MsDCL16	MBS	CAACTG	531	MYB binding site involved in drought-inducibility
MsDCL16	MBS	CAACTG	892	MYB binding site involved in drought-inducibility
MsDCL16	G-Box	CACGTT	619	cis-acting regulatory element involved in light responsiveness
MsDCL16	GA-motif	ATAGATAA	1217	part of a light responsive element
MsDCL16	MRE	AACCTAA	1861	MYB binding site involved in light responsiveness
MsDCL16	A-box	CCGTCC	1664	cis-acting regulatory element
MsDCL16	LTR	CCGAAA	398	cis-acting element involved in low-temperature responsiveness
MsDCL16	HD-Zip 1	CAAT(A/T)ATTG	457	element involved in differentiation of the palisade mesophyll cells
MsDCL16	TCT-motif	TCTTAC	1041	part of a light responsive element
MsDCL16	G-box	TACGTG	407	cis-acting regulatory element involved in light responsiveness
MsDCL16	G-box	CACGTC	1408	cis-acting regulatory element involved in light responsiveness
MsDCL16	ABRE	TACGTGTC	405	cis-acting element involved in the abscisic acid responsiveness
MsDCL16	ABRE	ACGTG	407	cis-acting element involved in the abscisic acid responsiveness
MsDCL16	ABRE	ACGTG	620	cis-acting element involved in the abscisic acid responsiveness
MsDCL16	ABRE	ACGTG	1408	cis-acting element involved in the abscisic acid responsiveness
MsDCL16	ARE	AAACCA	1404	cis-acting regulatory element essential for the anaerobic induction
MsDCL16	CAAT-box	CCAAT	34	common cis-acting element in promoter and enhancer regions
MsDCL16	CAAT-box	CAAAT	426	common cis-acting element in promoter and enhancer regions
MsDCL16	CAAT-box	CAAAT	489	common cis-acting element in promoter and enhancer regions
MsDCL16	CAAT-box	CAAAT	795	common cis-acting element in promoter and enhancer regions
MsDCL16	CAAT-box	CAAAT	830	common cis-acting element in promoter and enhancer regions
MsDCL16	CAAT-box	CAAAT	943	common cis-acting element in promoter and enhancer regions
MsDCL16	CAAT-box	CAAAT	1006	common cis-acting element in promoter and enhancer regions
MsDCL16	CAAT-box	CAAAT	1093	common cis-acting element in promoter and enhancer regions
MsDCL16	CAAT-box	CAAAT	1157	common cis-acting element in promoter and enhancer regions
MsDCL16	CAAT-box	CCAAT	1413	common cis-acting element in promoter and enhancer regions
MsDCL16	CAAT-box	CAAAT	1583	common cis-acting element in promoter and enhancer regions
MsDCL16	CAAT-box	CAAAT	1713	common cis-acting element in promoter and enhancer regions
MsDCL16	CAAT-box	CAAAT	1755	common cis-acting element in promoter and enhancer regions
MsDCL16	CAAT-box	CCAAT	1850	common cis-acting element in promoter and enhancer regions
MsDCL16	GARE-motif	TCTGTTG	1645	gibberellin-responsive element
MsDCL16	GARE-motif	TCTGTTG	1675	gibberellin-responsive element
MsAGO49	CCAAT-box	CAACGG	622	MYBHv1 binding site
MsAGO49	GARE-motif	TCTGTTG	1174	gibberellin-responsive element
MsAGO49	CAAT-box	CAAAT	64	common cis-acting element in promoter and enhancer regions
MsAGO49	CAAT-box	CAAAT	134	common cis-acting element in promoter and enhancer regions
MsAGO49	CAAT-box	CAAAT	322	common cis-acting element in promoter and enhancer regions
MsAGO49	CAAT-box	CCAAT	990	common cis-acting element in promoter and enhancer regions
MsAGO49	CAAT-box	CAAAT	1234	common cis-acting element in promoter and enhancer regions
MsAGO49	CAAT-box	CAAAT	1278	common cis-acting element in promoter and enhancer regions
MsAGO49	CAAT-box	CAAAT	1291	common cis-acting element in promoter and enhancer regions
MsAGO49	CAAT-box	CAAAT	1301	common cis-acting element in promoter and enhancer regions
MsAGO49	CAAT-box	CAAAT	1347	common cis-acting element in promoter and enhancer regions
MsAGO49	CAAT-box	CAAAT	1522	common cis-acting element in promoter and enhancer regions
MsAGO49	ARE	AAACCA	1186	cis-acting regulatory element essential for the anaerobic induction
MsAGO49	ARE	AAACCA	1461	cis-acting regulatory element essential for the anaerobic induction
MsAGO49	ARE	AAACCA	1484	cis-acting regulatory element essential for the anaerobic induction
MsAGO49	TCT-motif	TCTTAC	933	part of a light responsive element
MsAGO49	GCN4_motif	TGAGTCA	1435	cis-regulatory element involved in endosperm expression
MsAGO49	AT-rich element	ATAGAAATCAA	575	binding site of AT-rich DNA binding protein (ATBP-1)
MsAGO49	LAMP-element	CCTTATCCA	349	part of a light responsive element
MsAGO49	GATA-motif	AAGGATAAGG	349	part of a light responsive element
MsAGO49	TGACG-motif	TGACG	779	cis-acting regulatory element involved in the MeJA-responsiveness
MsAGO49	TGACG-motif	TGACG	899	cis-acting regulatory element involved in the MeJA-responsiveness
MsAGO49	Box 4	ATTAAT	20	part of a conserved DNA module involved in light responsiveness
MsAGO49	Box 4	ATTAAT	43	part of a conserved DNA module involved in light responsiveness
MsAGO49	AE-box	AGAAACAA	269	part of a module for light response
MsAGO49	GA-motif	ATAGATAA	259	part of a light responsive element
MsAGO49	MRE	AACCTAA	1112	MYB binding site involved in light responsiveness
MsAGO49	MRE	AACCTAA	1963	MYB binding site involved in light responsiveness
MsAGO49	I-box	gGATAAGGTG	347	part of a light responsive element
MsAGO49	TGA-element	AACGAC	707	auxin-responsive element
MsAGO49	CGTCA-motif	CGTCA	779	cis-acting regulatory element involved in the MeJA-responsiveness
MsAGO49	CGTCA-motif	CGTCA	899	cis-acting regulatory element involved in the MeJA-responsiveness
MsAGO49	GT1-motif	GGTTAA	328	light responsive element
MsAGO49	GT1-motif	GGTTAA	1305	light responsive element
MsAGO49	GT1-motif	GGTTAA	1582	light responsive element
MsAGO49	GT1-motif	GGTTAA	1729	light responsive element
MsAGO49	GT1-motif	GGTTAAT	1960	light responsive element
MsAGO49	GT1-motif	GGTTAA	1961	light responsive element
MsAGO49	TATA-box	TATA	174	core promoter element around -30 of transcription start
MsAGO49	TATA-box	ATATAT	304	core promoter element around -30 of transcription start
MsAGO49	TATA-box	TATATA	305	core promoter element around -30 of transcription start
MsAGO49	TATA-box	ATATAA	306	core promoter element around -30 of transcription start
MsAGO49	TATA-box	TATA	307	core promoter element around -30 of transcription start
MsAGO49	TATA-box	TATA	372	core promoter element around -30 of transcription start
MsAGO49	TATA-box	TATTTAAA	408	core promoter element around -30 of transcription start
MsAGO49	TATA-box	TAAAGATT	412	core promoter element around -30 of transcription start
MsAGO49	TATA-box	ATTATA	460	core promoter element around -30 of transcription start
MsAGO49	TATA-box	TATAA	461	core promoter element around -30 of transcription start
MsAGO49	TATA-box	TATA	462	core promoter element around -30 of transcription start
MsAGO49	TATA-box	TACAAAA	569	core promoter element around -30 of transcription start
MsAGO49	TATA-box	TATTTAAA	759	core promoter element around -30 of transcription start
MsAGO49	TATA-box	TACAAAA	1083	core promoter element around -30 of transcription start
MsAGO49	TATA-box	TACAAAA	1717	core promoter element around -30 of transcription start
MsAGO49	TC-rich repeats	ATTCTCTAAC	800	cis-acting element involved in defense and stress responsiveness
MsAGO49	TC-rich repeats	GTTTTCTTAC	929	cis-acting element involved in defense and stress responsiveness
MsAGO50	Gap-box	CAAATGAA(A/G)A	1734	part of a light responsive element
MsAGO50	ARE	AAACCA	300	cis-acting regulatory element essential for the anaerobic induction
MsAGO50	ARE	AAACCA	1172	cis-acting regulatory element essential for the anaerobic induction
MsAGO50	CAAT-box	CAAAT	304	common cis-acting element in promoter and enhancer regions
MsAGO50	CAAT-box	CCCAATTT	323	common cis-acting element in promoter and enhancer regions
MsAGO50	CAAT-box	CCAAT	324	common cis-acting element in promoter and enhancer regions
MsAGO50	CAAT-box	CAAAT	475	common cis-acting element in promoter and enhancer regions
MsAGO50	CAAT-box	CAAAT	636	common cis-acting element in promoter and enhancer regions
MsAGO50	CAAT-box	CAAAT	687	common cis-acting element in promoter and enhancer regions
MsAGO50	CAAT-box	CAAAT	812	common cis-acting element in promoter and enhancer regions
MsAGO50	CAAT-box	CAAAT	880	common cis-acting element in promoter and enhancer regions
MsAGO50	CAAT-box	CCAAT	1052	common cis-acting element in promoter and enhancer regions
MsAGO50	CAAT-box	CCAAT	1097	common cis-acting element in promoter and enhancer regions
MsAGO50	CAAT-box	CAAAT	1117	common cis-acting element in promoter and enhancer regions
MsAGO50	CAAT-box	CAAAT	1128	common cis-acting element in promoter and enhancer regions
MsAGO50	CAAT-box	CAACCAACTCC	1167	common cis-acting element in promoter and enhancer regions
MsAGO50	CAAT-box	CCAAT	1233	common cis-acting element in promoter and enhancer regions
MsAGO50	CAAT-box	CAAAT	1653	common cis-acting element in promoter and enhancer regions
MsAGO50	CAAT-box	CAAAT	1728	common cis-acting element in promoter and enhancer regions
MsAGO50	CAAT-box	CAAAT	1739	common cis-acting element in promoter and enhancer regions
MsAGO50	CAAT-box	CAAAT	1751	common cis-acting element in promoter and enhancer regions
MsAGO50	CAAT-box	CAAAT	1915	common cis-acting element in promoter and enhancer regions
MsAGO50	O2-site	GATGATGTGG	403	cis-acting regulatory element involved in zein metabolism regulation
MsAGO50	TCT-motif	TCTTAC	80	part of a light responsive element
MsAGO50	TCT-motif	TCTTAC	1352	part of a light responsive element
MsAGO50	P-box	CCTTTTG	369	gibberellin-responsive element
MsAGO50	TGACG-motif	TGACG	1544	cis-acting regulatory element involved in the MeJA-responsiveness
MsAGO50	MRE	AACCTAA	1575	MYB binding site involved in light responsiveness
MsAGO50	GA-motif	ATAGATAA	893	part of a light responsive element
MsAGO50	TCA-element	CCATCTTTTT	669	cis-acting element involved in salicylic acid responsiveness
MsAGO50	CGTCA-motif	CGTCA	1544	cis-acting regulatory element involved in the MeJA-responsiveness
MsAGO50	TC-rich repeats	GTTTTCTTAC	1073	cis-acting element involved in defense and stress responsiveness
MsAGO50	TATA-box	TATA	47	core promoter element around -30 of transcription start
MsAGO50	TATA-box	TATA	109	core promoter element around -30 of transcription start
MsAGO50	TATA-box	ATTATA	586	core promoter element around -30 of transcription start
MsAGO50	TATA-box	TATAA	587	core promoter element around -30 of transcription start
MsAGO50	TATA-box	TATA	588	core promoter element around -30 of transcription start
MsAGO50	TATA-box	ATTATA	931	core promoter element around -30 of transcription start
MsAGO50	TATA-box	TATAA	932	core promoter element around -30 of transcription start
MsAGO50	TATA-box	TATA	933	core promoter element around -30 of transcription start
MsAGO50	TATA-box	TATAAATA	935	core promoter element around -30 of transcription start
MsAGO50	TATA-box	TATAAAT	936	core promoter element around -30 of transcription start
MsAGO50	TATA-box	TATAAA	937	core promoter element around -30 of transcription start
MsAGO50	TATA-box	TATAA	938	core promoter element around -30 of transcription start
MsAGO50	TATA-box	TATA	939	core promoter element around -30 of transcription start
MsAGO50	TATA-box	TACAAAA	1089	core promoter element around -30 of transcription start
MsAGO50	TATA-box	TATA	1264	core promoter element around -30 of transcription start
MsAGO50	TATA-box	TACAAAA	1449	core promoter element around -30 of transcription start
MsAGO50	TATA-box	TATAA	1920	core promoter element around -30 of transcription start
MsAGO50	TATA-box	TATA	1921	core promoter element around -30 of transcription start
MsAGO50	TATA-box	ATATAT	1945	core promoter element around -30 of transcription start
MsAGO50	TATA-box	TATA	1946	core promoter element around -30 of transcription start
MsAGO50	TATA-box	ATTATA	1949	core promoter element around -30 of transcription start
MsAGO50	TATA-box	TATATAA	1950	core promoter element around -30 of transcription start
MsAGO50	TATA-box	TATATA	1951	core promoter element around -30 of transcription start
MsAGO50	TATA-box	TATA	1953	core promoter element around -30 of transcription start
MsAGO50	TATA-box	TATA	1976	core promoter element around -30 of transcription start
MsAGO51	TCT-motif	TCTTAC	1862	part of a light responsive element
MsAGO51	TCT-motif	TCTTAC	1965	part of a light responsive element
MsAGO51	G-box	CACGTC	870	cis-acting regulatory element involved in light responsiveness
MsAGO51	G-box	CACGAC	1281	cis-acting regulatory element involved in light responsiveness
MsAGO51	ABRE	ACGTG	870	cis-acting element involved in the abscisic acid responsiveness
MsAGO51	O2-site	GATGACATGG	949	cis-acting regulatory element involved in zein metabolism regulation
MsAGO51	GARE-motif	TCTGTTG	49	gibberellin-responsive element
MsAGO51	ARE	AAACCA	1064	cis-acting regulatory element essential for the anaerobic induction
MsAGO51	ARE	AAACCA	1560	cis-acting regulatory element essential for the anaerobic induction
MsAGO51	ARE	AAACCA	1712	cis-acting regulatory element essential for the anaerobic induction
MsAGO51	CAAT-box	CAAAT	30	common cis-acting element in promoter and enhancer regions
MsAGO51	CAAT-box	CAAAT	90	common cis-acting element in promoter and enhancer regions
MsAGO51	CAAT-box	CAAAT	93	common cis-acting element in promoter and enhancer regions
MsAGO51	CAAT-box	CAAAT	117	common cis-acting element in promoter and enhancer regions
MsAGO51	CAAT-box	CAAAT	167	common cis-acting element in promoter and enhancer regions
MsAGO51	CAAT-box	CAAAT	678	common cis-acting element in promoter and enhancer regions
MsAGO51	CAAT-box	CAAAT	681	common cis-acting element in promoter and enhancer regions
MsAGO51	CAAT-box	CCAAT	686	common cis-acting element in promoter and enhancer regions
MsAGO51	CAAT-box	CAAAT	810	common cis-acting element in promoter and enhancer regions
MsAGO51	CAAT-box	CAAAT	1106	common cis-acting element in promoter and enhancer regions
MsAGO51	CAAT-box	CAAAT	1242	common cis-acting element in promoter and enhancer regions
MsAGO51	CAAT-box	CAAAT	1322	common cis-acting element in promoter and enhancer regions
MsAGO51	CAAT-box	CAAAT	1369	common cis-acting element in promoter and enhancer regions
MsAGO51	CAAT-box	CAAAT	1392	common cis-acting element in promoter and enhancer regions
MsAGO51	CAAT-box	CAAAT	1407	common cis-acting element in promoter and enhancer regions
MsAGO51	CAAT-box	CCAAT	1465	common cis-acting element in promoter and enhancer regions
MsAGO51	CAAT-box	CAAAT	1509	common cis-acting element in promoter and enhancer regions
MsAGO51	CAAT-box	CAAAT	1544	common cis-acting element in promoter and enhancer regions
MsAGO51	CAAT-box	CAAAT	1635	common cis-acting element in promoter and enhancer regions
MsAGO51	CAAT-box	CCAAT	1773	common cis-acting element in promoter and enhancer regions
MsAGO51	TGACG-motif	TGACG	915	cis-acting regulatory element involved in the MeJA-responsiveness
MsAGO51	LTR	CCGAAA	1715	cis-acting element involved in low-temperature responsiveness
MsAGO51	AT1-motif	AATTATTTTTTATT	1433	part of a light responsive module
MsAGO51	chs-CMA1a	TTACTTAA	1260	part of a light responsive element
MsAGO51	MBS	CAACTG	737	MYB binding site involved in drought-inducibility
MsAGO51	TCA-element	CCATCTTTTT	1914	cis-acting element involved in salicylic acid responsiveness
MsAGO51	Box 4	ATTAAT	363	part of a conserved DNA module involved in light responsiveness
MsAGO51	Box 4	ATTAAT	1268	part of a conserved DNA module involved in light responsiveness
MsAGO51	MRE	AACCTAA	715	MYB binding site involved in light responsiveness
MsAGO51	MRE	AACCTAA	795	MYB binding site involved in light responsiveness
MsAGO51	TATA-box	TATAAATA	105	core promoter element around -30 of transcription start
MsAGO51	TATA-box	TATAAAT	106	core promoter element around -30 of transcription start
MsAGO51	TATA-box	TATAAA	107	core promoter element around -30 of transcription start
MsAGO51	TATA-box	TATAA	108	core promoter element around -30 of transcription start
MsAGO51	TATA-box	TATA	109	core promoter element around -30 of transcription start
MsAGO51	TATA-box	TATA	242	core promoter element around -30 of transcription start
MsAGO51	TATA-box	ATATAA	249	core promoter element around -30 of transcription start
MsAGO51	TATA-box	TATA	250	core promoter element around -30 of transcription start
MsAGO51	TATA-box	ATATAA	367	core promoter element around -30 of transcription start
MsAGO51	TATA-box	TATA	368	core promoter element around -30 of transcription start
MsAGO51	TATA-box	ATTATA	392	core promoter element around -30 of transcription start
MsAGO51	TATA-box	TATAA	393	core promoter element around -30 of transcription start
MsAGO51	TATA-box	TATA	394	core promoter element around -30 of transcription start
MsAGO51	TATA-box	TATATA	494	core promoter element around -30 of transcription start
MsAGO51	TATA-box	ATATAA	495	core promoter element around -30 of transcription start
MsAGO51	TATA-box	TATA	496	core promoter element around -30 of transcription start
MsAGO51	TATA-box	ATTATA	537	core promoter element around -30 of transcription start
MsAGO51	TATA-box	TATAA	538	core promoter element around -30 of transcription start
MsAGO51	TATA-box	TATA	539	core promoter element around -30 of transcription start
MsAGO51	TATA-box	ccTATAAAaa	939	core promoter element around -30 of transcription start
MsAGO51	TATA-box	ATTATA	1175	core promoter element around -30 of transcription start
MsAGO51	TATA-box	TATATAA	1176	core promoter element around -30 of transcription start
MsAGO51	TATA-box	TATATA	1177	core promoter element around -30 of transcription start
MsAGO51	TATA-box	ATATAA	1178	core promoter element around -30 of transcription start
MsAGO51	TATA-box	TATA	1179	core promoter element around -30 of transcription start
MsAGO51	TATA-box	ATATAT	1188	core promoter element around -30 of transcription start
MsAGO51	TATA-box	TATATA	1189	core promoter element around -30 of transcription start
MsAGO51	TATA-box	ATATAA	1190	core promoter element around -30 of transcription start
MsAGO51	TATA-box	TATA	1191	core promoter element around -30 of transcription start
MsAGO51	TATA-box	ATATAA	1248	core promoter element around -30 of transcription start
MsAGO51	TATA-box	TATA	1249	core promoter element around -30 of transcription start
MsAGO51	TATA-box	TATA	1303	core promoter element around -30 of transcription start
MsAGO51	TATA-box	TACAAAA	1486	core promoter element around -30 of transcription start
MsAGO51	TATA-box	TATAAAT	1565	core promoter element around -30 of transcription start
MsAGO51	TATA-box	TATAAA	1566	core promoter element around -30 of transcription start
MsAGO51	TATA-box	TATAA	1567	core promoter element around -30 of transcription start
MsAGO51	TATA-box	TATA	1568	core promoter element around -30 of transcription start
MsAGO51	TATA-box	TACAAAA	1607	core promoter element around -30 of transcription start
MsAGO51	TATA-box	TATA	1804	core promoter element around -30 of transcription start
MsAGO51	TC-rich repeats	GTTTTCTTAC	1591	cis-acting element involved in defense and stress responsiveness
MsAGO51	TC-rich repeats	GTTTTCTTAC	1961	cis-acting element involved in defense and stress responsiveness
MsAGO51	CGTCA-motif	CGTCA	915	cis-acting regulatory element involved in the MeJA-responsiveness
MsAGO52	TGACG-motif	TGACG	548	cis-acting regulatory element involved in the MeJA-responsiveness
MsAGO52	LTR	CCGAAA	82	cis-acting element involved in low-temperature responsiveness
MsAGO52	P-box	CCTTTTG	1133	gibberellin-responsive element
MsAGO52	ABRE	CGCACGTGTC	540	cis-acting element involved in the abscisic acid responsiveness
MsAGO52	ABRE	ACGTG	823	cis-acting element involved in the abscisic acid responsiveness
MsAGO52	ABRE	ACGTG	910	cis-acting element involved in the abscisic acid responsiveness
MsAGO52	G-box	TACGTG	910	cis-acting regulatory element involved in light responsiveness
MsAGO52	AT-rich element	ATAGAAATCAA	517	binding site of AT-rich DNA binding protein (ATBP-1)
MsAGO52	3-AF1 binding site	TAAGAGAGGAA	61	light responsive element
MsAGO52	CAAT-box	CAAAT	39	common cis-acting element in promoter and enhancer regions
MsAGO52	CAAT-box	CAAAT	207	common cis-acting element in promoter and enhancer regions
MsAGO52	CAAT-box	CAAAT	210	common cis-acting element in promoter and enhancer regions
MsAGO52	CAAT-box	CAAAT	216	common cis-acting element in promoter and enhancer regions
MsAGO52	CAAT-box	CCAAT	234	common cis-acting element in promoter and enhancer regions
MsAGO52	CAAT-box	CAAAT	356	common cis-acting element in promoter and enhancer regions
MsAGO52	CAAT-box	CCAAT	467	common cis-acting element in promoter and enhancer regions
MsAGO52	CAAT-box	CCAAT	674	common cis-acting element in promoter and enhancer regions
MsAGO52	CAAT-box	CAAAT	745	common cis-acting element in promoter and enhancer regions
MsAGO52	CAAT-box	CAAAT	791	common cis-acting element in promoter and enhancer regions
MsAGO52	CAAT-box	CAAAT	843	common cis-acting element in promoter and enhancer regions
MsAGO52	CAAT-box	CAAAT	860	common cis-acting element in promoter and enhancer regions
MsAGO52	CAAT-box	CAAAT	875	common cis-acting element in promoter and enhancer regions
MsAGO52	CAAT-box	CAAAT	1029	common cis-acting element in promoter and enhancer regions
MsAGO52	CAAT-box	CCAAT	1211	common cis-acting element in promoter and enhancer regions
MsAGO52	CAAT-box	CAAAT	1231	common cis-acting element in promoter and enhancer regions
MsAGO52	CAAT-box	CAAAT	1242	common cis-acting element in promoter and enhancer regions
MsAGO52	CAAT-box	CCAAT	1297	common cis-acting element in promoter and enhancer regions
MsAGO52	CAAT-box	CAAAT	1720	common cis-acting element in promoter and enhancer regions
MsAGO52	CAAT-box	CAAAT	1794	common cis-acting element in promoter and enhancer regions
MsAGO52	CAAT-box	CAAAT	1805	common cis-acting element in promoter and enhancer regions
MsAGO52	CAAT-box	CAAAT	1817	common cis-acting element in promoter and enhancer regions
MsAGO52	CAAT-box	CAAAT	1958	common cis-acting element in promoter and enhancer regions
MsAGO52	ARE	AAACCA	236	cis-acting regulatory element essential for the anaerobic induction
MsAGO52	ARE	AAACCA	1868	cis-acting regulatory element essential for the anaerobic induction
MsAGO52	GT1-motif	GGTTAA	1357	light responsive element
MsAGO52	TATA-box	TATA	184	core promoter element around -30 of transcription start
MsAGO52	TATA-box	TATA	250	core promoter element around -30 of transcription start
MsAGO52	TATA-box	TATTTAAA	408	core promoter element around -30 of transcription start
MsAGO52	TATA-box	TATA	427	core promoter element around -30 of transcription start
MsAGO52	TATA-box	TATAAATA	571	core promoter element around -30 of transcription start
MsAGO52	TATA-box	TATAAAT	572	core promoter element around -30 of transcription start
MsAGO52	TATA-box	TATAAA	573	core promoter element around -30 of transcription start
MsAGO52	TATA-box	TATAA	574	core promoter element around -30 of transcription start
MsAGO52	TATA-box	TATA	575	core promoter element around -30 of transcription start
MsAGO52	TATA-box	TATA	914	core promoter element around -30 of transcription start
MsAGO52	TATA-box	TATA	985	core promoter element around -30 of transcription start
MsAGO52	TATA-box	TATTTAAA	987	core promoter element around -30 of transcription start
MsAGO52	TATA-box	ATATAT	1025	core promoter element around -30 of transcription start
MsAGO52	TATA-box	TATA	1026	core promoter element around -30 of transcription start
MsAGO52	TATA-box	TATAAA	1107	core promoter element around -30 of transcription start
MsAGO52	TATA-box	TATAA	1108	core promoter element around -30 of transcription start
MsAGO52	TATA-box	TATA	1109	core promoter element around -30 of transcription start
MsAGO52	TATA-box	TATAA	1143	core promoter element around -30 of transcription start
MsAGO52	TATA-box	TATA	1144	core promoter element around -30 of transcription start
MsAGO52	TATA-box	TACAAAA	1203	core promoter element around -30 of transcription start
MsAGO52	TATA-box	ATTATA	1327	core promoter element around -30 of transcription start
MsAGO52	TATA-box	TATAA	1328	core promoter element around -30 of transcription start
MsAGO52	TATA-box	TATA	1329	core promoter element around -30 of transcription start
MsAGO52	TATA-box	TACAAAA	1513	core promoter element around -30 of transcription start
MsAGO52	TATA-box	TATAA	1963	core promoter element around -30 of transcription start
MsAGO52	TATA-box	TATA	1964	core promoter element around -30 of transcription start
MsAGO52	TC-rich repeats	GTTTTCTTAC	1187	cis-acting element involved in defense and stress responsiveness
MsAGO52	CGTCA-motif	CGTCA	548	cis-acting regulatory element involved in the MeJA-responsiveness
MsAGO52	TCA-element	CCATCTTTTT	949	cis-acting element involved in salicylic acid responsiveness
MsAGO52	Box 4	ATTAAT	512	part of a conserved DNA module involved in light responsiveness
MsAGO52	Box 4	ATTAAT	1014	part of a conserved DNA module involved in light responsiveness
MsAGO52	G-Box	CACGTT	822	cis-acting regulatory element involved in light responsiveness
MsAGO52	MRE	AACCTAA	640	MYB binding site involved in light responsiveness
MsAGO52	MRE	AACCTAA	1641	MYB binding site involved in light responsiveness
MsAGO53	GT1-motif	GGTTAA	490	light responsive element
MsAGO53	GT1-motif	GGTTAA	725	light responsive element
MsAGO53	TATA-box	TATAAA	1	core promoter element around -30 of transcription start
MsAGO53	TATA-box	TATAA	2	core promoter element around -30 of transcription start
MsAGO53	TATA-box	TATA	3	core promoter element around -30 of transcription start
MsAGO53	TATA-box	TATA	51	core promoter element around -30 of transcription start
MsAGO53	TATA-box	TATAAAT	96	core promoter element around -30 of transcription start
MsAGO53	TATA-box	TATAAA	97	core promoter element around -30 of transcription start
MsAGO53	TATA-box	TATAA	98	core promoter element around -30 of transcription start
MsAGO53	TATA-box	TATA	99	core promoter element around -30 of transcription start
MsAGO53	TATA-box	ATTATA	308	core promoter element around -30 of transcription start
MsAGO53	TATA-box	TATAA	309	core promoter element around -30 of transcription start
MsAGO53	TATA-box	TATA	310	core promoter element around -30 of transcription start
MsAGO53	TATA-box	TATA	473	core promoter element around -30 of transcription start
MsAGO53	TATA-box	ccTATAAAaa	510	core promoter element around -30 of transcription start
MsAGO53	TATA-box	TATA	512	core promoter element around -30 of transcription start
MsAGO53	TATA-box	TATA	518	core promoter element around -30 of transcription start
MsAGO53	TATA-box	ccTATAAAaa	541	core promoter element around -30 of transcription start
MsAGO53	TATA-box	TACAAAA	618	core promoter element around -30 of transcription start
MsAGO53	TATA-box	ATATAA	738	core promoter element around -30 of transcription start
MsAGO53	TATA-box	TATA	739	core promoter element around -30 of transcription start
MsAGO53	TATA-box	ATTATA	795	core promoter element around -30 of transcription start
MsAGO53	TATA-box	TATAA	796	core promoter element around -30 of transcription start
MsAGO53	TATA-box	TATA	797	core promoter element around -30 of transcription start
MsAGO53	TATA-box	TACAAAA	806	core promoter element around -30 of transcription start
MsAGO53	TATA-box	TATAA	947	core promoter element around -30 of transcription start
MsAGO53	TATA-box	TATA	948	core promoter element around -30 of transcription start
MsAGO53	TATA-box	ccTATAAAaa	1066	core promoter element around -30 of transcription start
MsAGO53	TATA-box	ccTATAAAaa	1097	core promoter element around -30 of transcription start
MsAGO53	TATA-box	TATAAAT	1098	core promoter element around -30 of transcription start
MsAGO53	TATA-box	TATAAA	1099	core promoter element around -30 of transcription start
MsAGO53	TATA-box	TATAA	1100	core promoter element around -30 of transcription start
MsAGO53	TATA-box	TATA	1101	core promoter element around -30 of transcription start
MsAGO53	TATA-box	TATA	1248	core promoter element around -30 of transcription start
MsAGO53	TATA-box	TACAAAA	1474	core promoter element around -30 of transcription start
MsAGO53	TATA-box	TATA	1601	core promoter element around -30 of transcription start
MsAGO53	TATA-box	TATAA	1918	core promoter element around -30 of transcription start
MsAGO53	TATA-box	TATA	1919	core promoter element around -30 of transcription start
MsAGO53	TATA-box	TATA	1961	core promoter element around -30 of transcription start
MsAGO53	TC-rich repeats	GTTTTCTTAC	410	cis-acting element involved in defense and stress responsiveness
MsAGO53	TC-rich repeats	GTTTTCTTAC	1641	cis-acting element involved in defense and stress responsiveness
MsAGO53	MBS	CAACTG	287	MYB binding site involved in drought-inducibility
MsAGO53	MBS	CAACTG	1619	MYB binding site involved in drought-inducibility
MsAGO53	CAT-box	GCCACT	377	cis-acting regulatory element related to meristem expression
MsAGO53	TCA-element	CCATCTTTTT	522	cis-acting element involved in salicylic acid responsiveness
MsAGO53	Box 4	ATTAAT	219	part of a conserved DNA module involved in light responsiveness
MsAGO53	TCT-motif	TCTTAC	410	part of a light responsive element
MsAGO53	TCT-motif	TCTTAC	1359	part of a light responsive element
MsAGO53	MBSI	TTTTTACGGTTA	726	MYB binding site involved in flavonoid biosynthetic genes regulation
MsAGO53	ARE	AAACCA	119	cis-acting regulatory element essential for the anaerobic induction
MsAGO53	ARE	AAACCA	1144	cis-acting regulatory element essential for the anaerobic induction
MsAGO53	ARE	AAACCA	1300	cis-acting regulatory element essential for the anaerobic induction
MsAGO53	ARE	AAACCA	1895	cis-acting regulatory element essential for the anaerobic induction
MsAGO53	CAAT-box	TGCCAAC	289	common cis-acting element in promoter and enhancer regions
MsAGO53	CAAT-box	CAAAT	425	common cis-acting element in promoter and enhancer regions
MsAGO53	CAAT-box	CAAAT	749	common cis-acting element in promoter and enhancer regions
MsAGO53	CAAT-box	CAAAT	792	common cis-acting element in promoter and enhancer regions
MsAGO53	CAAT-box	CCAAT	1218	common cis-acting element in promoter and enhancer regions
MsAGO53	CAAT-box	CAAAT	1727	common cis-acting element in promoter and enhancer regions
MsAGO53	CAAT-box	CAAAT	1738	common cis-acting element in promoter and enhancer regions
MsAGO53	CAAT-box	CAAAT	1913	common cis-acting element in promoter and enhancer regions
MsAGO12	CGTCA-motif	CGTCA	304	cis-acting regulatory element involved in the MeJA-responsiveness
MsAGO12	TGA-element	AACGAC	417	auxin-responsive element
MsAGO12	TGA-element	AACGAC	1503	auxin-responsive element
MsAGO12	chs-CMA2a	TCACTTGA	1984	part of a light responsive element
MsAGO12	TATA-box	taTATAAAtc	101	core promoter element around -30 of transcription start
MsAGO12	TATA-box	TATAAAT	102	core promoter element around -30 of transcription start
MsAGO12	TATA-box	TATAAA	103	core promoter element around -30 of transcription start
MsAGO12	TATA-box	TATAA	104	core promoter element around -30 of transcription start
MsAGO12	TATA-box	TATA	105	core promoter element around -30 of transcription start
MsAGO12	TATA-box	TATAAAT	116	core promoter element around -30 of transcription start
MsAGO12	TATA-box	TATAAA	117	core promoter element around -30 of transcription start
MsAGO12	TATA-box	TATAA	118	core promoter element around -30 of transcription start
MsAGO12	TATA-box	TATA	119	core promoter element around -30 of transcription start
MsAGO12	TATA-box	ATATAT	134	core promoter element around -30 of transcription start
MsAGO12	TATA-box	TATA	135	core promoter element around -30 of transcription start
MsAGO12	TATA-box	ATTATA	362	core promoter element around -30 of transcription start
MsAGO12	TATA-box	TATAA	363	core promoter element around -30 of transcription start
MsAGO12	TATA-box	TATA	364	core promoter element around -30 of transcription start
MsAGO12	TATA-box	TATA	455	core promoter element around -30 of transcription start
MsAGO12	TATA-box	TATAAA	875	core promoter element around -30 of transcription start
MsAGO12	TATA-box	TATAA	876	core promoter element around -30 of transcription start
MsAGO12	TATA-box	TATA	877	core promoter element around -30 of transcription start
MsAGO12	TATA-box	ATATAA	1241	core promoter element around -30 of transcription start
MsAGO12	TATA-box	TATA	1242	core promoter element around -30 of transcription start
MsAGO12	TATA-box	ATATAA	1383	core promoter element around -30 of transcription start
MsAGO12	TATA-box	TATA	1384	core promoter element around -30 of transcription start
MsAGO12	TATA-box	TACAAAA	1469	core promoter element around -30 of transcription start
MsAGO12	TATA-box	ATTATA	1517	core promoter element around -30 of transcription start
MsAGO12	TATA-box	TATAA	1518	core promoter element around -30 of transcription start
MsAGO12	TATA-box	TATA	1519	core promoter element around -30 of transcription start
MsAGO12	TATA-box	ATTATA	1573	core promoter element around -30 of transcription start
MsAGO12	TATA-box	TATAA	1574	core promoter element around -30 of transcription start
MsAGO12	TATA-box	TATA	1575	core promoter element around -30 of transcription start
MsAGO12	TATA-box	ATTATA	1668	core promoter element around -30 of transcription start
MsAGO12	TATA-box	TATAA	1669	core promoter element around -30 of transcription start
MsAGO12	TATA-box	TATA	1670	core promoter element around -30 of transcription start
MsAGO12	TATA-box	ATATAT	1741	core promoter element around -30 of transcription start
MsAGO12	TATA-box	TATA	1742	core promoter element around -30 of transcription start
MsAGO12	TATA-box	TATA	1813	core promoter element around -30 of transcription start
MsAGO12	TATA-box	TATA	1842	core promoter element around -30 of transcription start
MsAGO12	TATA-box	TATACA	1895	core promoter element around -30 of transcription start
MsAGO12	TATA-box	TATATA	1897	core promoter element around -30 of transcription start
MsAGO12	TATA-box	ATATAT	1898	core promoter element around -30 of transcription start
MsAGO12	TATA-box	TATATA	1899	core promoter element around -30 of transcription start
MsAGO12	TATA-box	ATATAT	1900	core promoter element around -30 of transcription start
MsAGO12	TATA-box	TATA	1901	core promoter element around -30 of transcription start
MsAGO12	AE-box	AGAAACAA	1045	part of a module for light response
MsAGO12	Box 4	ATTAAT	202	part of a conserved DNA module involved in light responsiveness
MsAGO12	Box 4	ATTAAT	206	part of a conserved DNA module involved in light responsiveness
MsAGO12	Box 4	ATTAAT	219	part of a conserved DNA module involved in light responsiveness
MsAGO12	Box 4	ATTAAT	611	part of a conserved DNA module involved in light responsiveness
MsAGO12	TCA-element	TCAGAAGAGG	1183	cis-acting element involved in salicylic acid responsiveness
MsAGO12	MBS	CAACTG	625	MYB binding site involved in drought-inducibility
MsAGO12	MBS	CAACTG	1763	MYB binding site involved in drought-inducibility
MsAGO12	GC-motif	CCCCCG	1121	enhancer-like element involved in anoxic specific inducibility
MsAGO12	LAMP-element	CTTTATCA	601	part of a light responsive element
MsAGO12	WUN-motif	AAATTTCCT	1788	wound-responsive element
MsAGO12	ACE	GACACGTATG	954	cis-acting element involved in light responsiveness
MsAGO12	TGACG-motif	TGACG	304	cis-acting regulatory element involved in the MeJA-responsiveness
MsAGO12	LTR	CCGAAA	58	cis-acting element involved in low-temperature responsiveness
MsAGO12	ARE	AAACCA	94	cis-acting regulatory element essential for the anaerobic induction
MsAGO12	CAAT-box	CAAAT	113	common cis-acting element in promoter and enhancer regions
MsAGO12	CAAT-box	CAAAT	413	common cis-acting element in promoter and enhancer regions
MsAGO12	CAAT-box	CCAAT	495	common cis-acting element in promoter and enhancer regions
MsAGO12	CAAT-box	CAAAT	501	common cis-acting element in promoter and enhancer regions
MsAGO12	CAAT-box	CAAAT	836	common cis-acting element in promoter and enhancer regions
MsAGO12	CAAT-box	CAAAT	1009	common cis-acting element in promoter and enhancer regions
MsAGO12	CAAT-box	CAAAT	1012	common cis-acting element in promoter and enhancer regions
MsAGO12	CAAT-box	CAAAT	1054	common cis-acting element in promoter and enhancer regions
MsAGO12	CAAT-box	CCAAT	1130	common cis-acting element in promoter and enhancer regions
MsAGO12	CAAT-box	CAAAT	1373	common cis-acting element in promoter and enhancer regions
MsAGO12	CAAT-box	CCAAT	1431	common cis-acting element in promoter and enhancer regions
MsAGO12	CAAT-box	CAAAT	1437	common cis-acting element in promoter and enhancer regions
MsAGO12	CAAT-box	CAAAT	1455	common cis-acting element in promoter and enhancer regions
MsAGO12	CAAT-box	CAAAT	1491	common cis-acting element in promoter and enhancer regions
MsAGO12	CCAAT-box	CAACGG	1168	MYBHv1 binding site
MsAGO12	TCT-motif	TCTTAC	1254	part of a light responsive element
MsAGO12	G-box	TACGTG	123	cis-acting regulatory element involved in light responsiveness
MsAGO12	ABRE	ACGTG	123	cis-acting element involved in the abscisic acid responsiveness
MsDCL11	TC-rich repeats	GTTTTCTTAC	1074	cis-acting element involved in defense and stress responsiveness
MsDCL11	GT1-motif	GGTTAA	676	light responsive element
MsDCL11	GT1-motif	GGTTAA	1508	light responsive element
MsDCL11	TATA-box	TATA	5	core promoter element around -30 of transcription start
MsDCL11	TATA-box	TATATAA	601	core promoter element around -30 of transcription start
MsDCL11	TATA-box	TATATA	602	core promoter element around -30 of transcription start
MsDCL11	TATA-box	ATATAT	603	core promoter element around -30 of transcription start
MsDCL11	TATA-box	TATA	604	core promoter element around -30 of transcription start
MsDCL11	TATA-box	ATATAA	627	core promoter element around -30 of transcription start
MsDCL11	TATA-box	TATA	628	core promoter element around -30 of transcription start
MsDCL11	TATA-box	taTATAAAtc	656	core promoter element around -30 of transcription start
MsDCL11	TATA-box	TATACA	658	core promoter element around -30 of transcription start
MsDCL11	TATA-box	TATATA	660	core promoter element around -30 of transcription start
MsDCL11	TATA-box	TATA	662	core promoter element around -30 of transcription start
MsDCL11	TATA-box	TATAA	714	core promoter element around -30 of transcription start
MsDCL11	TATA-box	TATA	715	core promoter element around -30 of transcription start
MsDCL11	TATA-box	TATATTTATATTT	1047	core promoter element around -30 of transcription start
MsDCL11	TATA-box	TATA	1050	core promoter element around -30 of transcription start
MsDCL11	TATA-box	ATATAT	1055	core promoter element around -30 of transcription start
MsDCL11	TATA-box	TATA	1056	core promoter element around -30 of transcription start
MsDCL11	TATA-box	TATA	1196	core promoter element around -30 of transcription start
MsDCL11	TATA-box	ATATAT	1310	core promoter element around -30 of transcription start
MsDCL11	TATA-box	TATATA	1311	core promoter element around -30 of transcription start
MsDCL11	TATA-box	ATATAA	1312	core promoter element around -30 of transcription start
MsDCL11	TATA-box	TATA	1313	core promoter element around -30 of transcription start
MsDCL11	TATA-box	ATATAA	1352	core promoter element around -30 of transcription start
MsDCL11	TATA-box	TATA	1353	core promoter element around -30 of transcription start
MsDCL11	TATA-box	TATA	1461	core promoter element around -30 of transcription start
MsDCL11	TATA-box	TATA	1554	core promoter element around -30 of transcription start
MsDCL11	TATA-box	ATTATA	1568	core promoter element around -30 of transcription start
MsDCL11	TATA-box	TATAA	1569	core promoter element around -30 of transcription start
MsDCL11	TATA-box	TATA	1570	core promoter element around -30 of transcription start
MsDCL11	TATA-box	TATATA	1701	core promoter element around -30 of transcription start
MsDCL11	TATA-box	ATATAT	1702	core promoter element around -30 of transcription start
MsDCL11	TATA-box	TATATA	1703	core promoter element around -30 of transcription start
MsDCL11	TATA-box	ATATAA	1704	core promoter element around -30 of transcription start
MsDCL11	TATA-box	TATA	1705	core promoter element around -30 of transcription start
MsDCL11	TATA-box	ccTATAAAaa	1720	core promoter element around -30 of transcription start
MsDCL11	TATA-box	ccTATAAAaa	1807	core promoter element around -30 of transcription start
MsDCL11	TATA-box	TATAAAA	1808	core promoter element around -30 of transcription start
MsDCL11	TATA-box	TATAAA	1809	core promoter element around -30 of transcription start
MsDCL11	TATA-box	TATAA	1810	core promoter element around -30 of transcription start
MsDCL11	TATA-box	TATA	1811	core promoter element around -30 of transcription start
MsDCL11	TATA-box	ATATAT	1974	core promoter element around -30 of transcription start
MsDCL11	TATA-box	TATA	1975	core promoter element around -30 of transcription start
MsDCL11	CGTCA-motif	CGTCA	25	cis-acting regulatory element involved in the MeJA-responsiveness
MsDCL11	CGTCA-motif	CGTCA	1670	cis-acting regulatory element involved in the MeJA-responsiveness
MsDCL11	TCA-element	CCATCTTTTT	215	cis-acting element involved in salicylic acid responsiveness
MsDCL11	TCA-element	CCATCTTTTT	523	cis-acting element involved in salicylic acid responsiveness
MsDCL11	G-Box	CACGTT	1906	cis-acting regulatory element involved in light responsiveness
MsDCL11	Box 4	ATTAAT	1741	part of a conserved DNA module involved in light responsiveness
MsDCL11	Box 4	ATTAAT	1776	part of a conserved DNA module involved in light responsiveness
MsDCL11	TGACG-motif	TGACG	25	cis-acting regulatory element involved in the MeJA-responsiveness
MsDCL11	TGACG-motif	TGACG	1670	cis-acting regulatory element involved in the MeJA-responsiveness
MsDCL11	GCN4_motif	TGAGTCA	766	cis-regulatory element involved in endosperm expression
MsDCL11	ABRE	ACGTG	1156	cis-acting element involved in the abscisic acid responsiveness
MsDCL11	ABRE	ACGTG	1907	cis-acting element involved in the abscisic acid responsiveness
MsDCL11	G-box	TACGTG	1156	cis-acting regulatory element involved in light responsiveness
MsDCL11	CAAT-box	CAAAT	58	common cis-acting element in promoter and enhancer regions
MsDCL11	CAAT-box	CAAAT	72	common cis-acting element in promoter and enhancer regions
MsDCL11	CAAT-box	CCAAT	182	common cis-acting element in promoter and enhancer regions
MsDCL11	CAAT-box	CAAAT	200	common cis-acting element in promoter and enhancer regions
MsDCL11	CAAT-box	CAAAT	390	common cis-acting element in promoter and enhancer regions
MsDCL11	CAAT-box	CCAAT	489	common cis-acting element in promoter and enhancer regions
MsDCL11	CAAT-box	CAAAT	539	common cis-acting element in promoter and enhancer regions
MsDCL11	CAAT-box	CAAAT	582	common cis-acting element in promoter and enhancer regions
MsDCL11	CAAT-box	CAAAT	747	common cis-acting element in promoter and enhancer regions
MsDCL11	CAAT-box	CCCAATTT	786	common cis-acting element in promoter and enhancer regions
MsDCL11	CAAT-box	CCAAT	787	common cis-acting element in promoter and enhancer regions
MsDCL11	CAAT-box	CAAAT	853	common cis-acting element in promoter and enhancer regions
MsDCL11	CAAT-box	CCAAT	966	common cis-acting element in promoter and enhancer regions
MsDCL11	CAAT-box	CAAAT	1025	common cis-acting element in promoter and enhancer regions
MsDCL11	CAAT-box	CAAAT	1046	common cis-acting element in promoter and enhancer regions
MsDCL11	CAAT-box	CAAAT	1064	common cis-acting element in promoter and enhancer regions
MsDCL11	CAAT-box	CAAAT	1070	common cis-acting element in promoter and enhancer regions
MsDCL11	CAAT-box	CAAAT	1091	common cis-acting element in promoter and enhancer regions
MsDCL11	CAAT-box	CAAAT	1129	common cis-acting element in promoter and enhancer regions
MsDCL11	CAAT-box	CAAAT	1178	common cis-acting element in promoter and enhancer regions
MsDCL11	CAAT-box	CAAAT	1244	common cis-acting element in promoter and enhancer regions
MsDCL11	CAAT-box	CAAAT	1303	common cis-acting element in promoter and enhancer regions
MsDCL11	CAAT-box	CCAAT	1452	common cis-acting element in promoter and enhancer regions
MsDCL11	CAAT-box	CAAAT	1543	common cis-acting element in promoter and enhancer regions
MsDCL11	CAAT-box	CCAAT	1584	common cis-acting element in promoter and enhancer regions
MsDCL11	CAAT-box	CCAAT	1623	common cis-acting element in promoter and enhancer regions
MsDCL11	CAAT-box	CCAAT	1918	common cis-acting element in promoter and enhancer regions
MsDCL11	ARE	AAACCA	148	cis-acting regulatory element essential for the anaerobic induction
MsDCL11	ARE	AAACCA	542	cis-acting regulatory element essential for the anaerobic induction
MsDCL11	ARE	AAACCA	927	cis-acting regulatory element essential for the anaerobic induction
MsDCL11	ARE	AAACCA	1015	cis-acting regulatory element essential for the anaerobic induction
MsDCL11	CCAAT-box	CAACGG	1503	MYBHv1 binding site
MsDCL10	MBS	CAACTG	1039	MYB binding site involved in drought-inducibility
MsDCL10	Box II	ACACGTTGT	1401	part of a light responsive element
MsDCL10	A-box	CCGTCC	95	cis-acting regulatory element
MsDCL10	Box 4	ATTAAT	807	part of a conserved DNA module involved in light responsiveness
MsDCL10	Box 4	ATTAAT	1237	part of a conserved DNA module involved in light responsiveness
MsDCL10	AE-box	AGAAACAA	1423	part of a module for light response
MsDCL10	MSA-like	TCAAACGGT	1463	cis-acting element involved in cell cycle regulation
MsDCL10	G-Box	CACGTT	177	cis-acting regulatory element involved in light responsiveness
MsDCL10	G-Box	CACGTT	1403	cis-acting regulatory element involved in light responsiveness
MsDCL10	GT1-motif	GGTTAA	158	light responsive element
MsDCL10	TATA-box	TATAAA	1	core promoter element around -30 of transcription start
MsDCL10	TATA-box	TATAA	2	core promoter element around -30 of transcription start
MsDCL10	TATA-box	TATA	3	core promoter element around -30 of transcription start
MsDCL10	TATA-box	TATATAA	83	core promoter element around -30 of transcription start
MsDCL10	TATA-box	TATATA	84	core promoter element around -30 of transcription start
MsDCL10	TATA-box	ATATAT	85	core promoter element around -30 of transcription start
MsDCL10	TATA-box	TATA	86	core promoter element around -30 of transcription start
MsDCL10	TATA-box	ATATAA	109	core promoter element around -30 of transcription start
MsDCL10	TATA-box	TATA	110	core promoter element around -30 of transcription start
MsDCL10	TATA-box	TATACA	140	core promoter element around -30 of transcription start
MsDCL10	TATA-box	TATA	142	core promoter element around -30 of transcription start
MsDCL10	TATA-box	TATA	165	core promoter element around -30 of transcription start
MsDCL10	TATA-box	TATAA	186	core promoter element around -30 of transcription start
MsDCL10	TATA-box	TATA	187	core promoter element around -30 of transcription start
MsDCL10	TATA-box	TATA	315	core promoter element around -30 of transcription start
MsDCL10	TATA-box	TATATTTATATTT	528	core promoter element around -30 of transcription start
MsDCL10	TATA-box	TATA	531	core promoter element around -30 of transcription start
MsDCL10	TATA-box	TATA	537	core promoter element around -30 of transcription start
MsDCL10	TATA-box	ccTATAAAaa	555	core promoter element around -30 of transcription start
MsDCL10	TATA-box	TATA	674	core promoter element around -30 of transcription start
MsDCL10	TATA-box	ATATAT	701	core promoter element around -30 of transcription start
MsDCL10	TATA-box	TATA	702	core promoter element around -30 of transcription start
MsDCL10	TATA-box	TATTTAAA	704	core promoter element around -30 of transcription start
MsDCL10	TATA-box	TACAAAA	764	core promoter element around -30 of transcription start
MsDCL10	TATA-box	TATA	801	core promoter element around -30 of transcription start
MsDCL10	TATA-box	ATATAT	870	core promoter element around -30 of transcription start
MsDCL10	TATA-box	TATA	871	core promoter element around -30 of transcription start
MsDCL10	TATA-box	TATTTAAA	1102	core promoter element around -30 of transcription start
MsDCL10	TATA-box	ATATAT	1157	core promoter element around -30 of transcription start
MsDCL10	TATA-box	TATA	1158	core promoter element around -30 of transcription start
MsDCL10	TATA-box	TATA	1172	core promoter element around -30 of transcription start
MsDCL10	TATA-box	TATA	1265	core promoter element around -30 of transcription start
MsDCL10	TATA-box	TACAAAA	1308	core promoter element around -30 of transcription start
MsDCL10	TATA-box	TATA	1522	core promoter element around -30 of transcription start
MsDCL10	TATA-box	TAAAGATT	1626	core promoter element around -30 of transcription start
MsDCL10	TATA-box	taTATAAAtc	1973	core promoter element around -30 of transcription start
MsDCL10	TATA-box	TACATAAA	1975	core promoter element around -30 of transcription start
MsDCL10	CGTCA-motif	CGTCA	1297	cis-acting regulatory element involved in the MeJA-responsiveness
MsDCL10	TGA-element	AACGAC	890	auxin-responsive element
MsDCL10	G-box	CACGAC	1823	cis-acting regulatory element involved in light responsiveness
MsDCL10	ABRE	ACGTG	177	cis-acting element involved in the abscisic acid responsiveness
MsDCL10	ABRE	ACGTG	1404	cis-acting element involved in the abscisic acid responsiveness
MsDCL10	CCAAT-box	CAACGG	1214	MYBHv1 binding site
MsDCL10	CAAT-box	CAAAT	64	common cis-acting element in promoter and enhancer regions
MsDCL10	CAAT-box	CCCAATTT	258	common cis-acting element in promoter and enhancer regions
MsDCL10	CAAT-box	CCAAT	259	common cis-acting element in promoter and enhancer regions
MsDCL10	CAAT-box	CAAAT	335	common cis-acting element in promoter and enhancer regions
MsDCL10	CAAT-box	CAAAT	410	common cis-acting element in promoter and enhancer regions
MsDCL10	CAAT-box	CCAAT	413	common cis-acting element in promoter and enhancer regions
MsDCL10	CAAT-box	CAAAT	506	common cis-acting element in promoter and enhancer regions
MsDCL10	CAAT-box	CAAAT	527	common cis-acting element in promoter and enhancer regions
MsDCL10	CAAT-box	CAAAT	542	common cis-acting element in promoter and enhancer regions
MsDCL10	CAAT-box	CAAAT	548	common cis-acting element in promoter and enhancer regions
MsDCL10	CAAT-box	CCAAT	567	common cis-acting element in promoter and enhancer regions
MsDCL10	CAAT-box	CAAAT	575	common cis-acting element in promoter and enhancer regions
MsDCL10	CAAT-box	CAAAT	640	common cis-acting element in promoter and enhancer regions
MsDCL10	CAAT-box	CAAAT	656	common cis-acting element in promoter and enhancer regions
MsDCL10	CAAT-box	CCAAT	1163	common cis-acting element in promoter and enhancer regions
MsDCL10	CAAT-box	CAAAT	1190	common cis-acting element in promoter and enhancer regions
MsDCL10	CAAT-box	CAAAT	1207	common cis-acting element in promoter and enhancer regions
MsDCL10	CAAT-box	CAAAT	1254	common cis-acting element in promoter and enhancer regions
MsDCL10	CAAT-box	CCAAT	1356	common cis-acting element in promoter and enhancer regions
MsDCL10	CAAT-box	CCAAT	1381	common cis-acting element in promoter and enhancer regions
MsDCL10	CAAT-box	CAAAT	1421	common cis-acting element in promoter and enhancer regions
MsDCL10	CAAT-box	CAAAT	1662	common cis-acting element in promoter and enhancer regions
MsDCL10	CAAT-box	CAAAT	1719	common cis-acting element in promoter and enhancer regions
MsDCL10	CAAT-box	CAAAT	1773	common cis-acting element in promoter and enhancer regions
MsDCL10	CAAT-box	CAAAT	1845	common cis-acting element in promoter and enhancer regions
MsDCL10	CAAT-box	CAAAT	1969	common cis-acting element in promoter and enhancer regions
MsDCL10	ARE	AAACCA	415	cis-acting regulatory element essential for the anaerobic induction
MsDCL10	ARE	AAACCA	496	cis-acting regulatory element essential for the anaerobic induction
MsDCL10	ARE	AAACCA	1672	cis-acting regulatory element essential for the anaerobic induction
MsDCL10	TGACG-motif	TGACG	1297	cis-acting regulatory element involved in the MeJA-responsiveness
MsDCL10	LTR	CCGAAA	99	cis-acting element involved in low-temperature responsiveness
MsDCL10	ACE	GACACGTATG	1562	cis-acting element involved in light responsiveness
MsDCL10	P-box	CCTTTTG	1610	gibberellin-responsive element
MsDCL10	LAMP-element	CTTTATCA	1629	part of a light responsive element
MsAGO22	Box 4	ATTAAT	362	part of a conserved DNA module involved in light responsiveness
MsAGO22	AE-box	AGAAACAA	940	part of a module for light response
MsAGO22	MRE	AACCTAA	1444	MYB binding site involved in light responsiveness
MsAGO22	RY-element	CATGCATG	1202	cis-acting regulatory element involved in seed-specific regulation
MsAGO22	RY-element	CATGCATG	1375	cis-acting regulatory element involved in seed-specific regulation
MsAGO22	CGTCA-motif	CGTCA	628	cis-acting regulatory element involved in the MeJA-responsiveness
MsAGO22	AuxRR-core	GGTCCAT	505	cis-acting regulatory element involved in auxin responsiveness
MsAGO22	TATA-box	TATAA	6	core promoter element around -30 of transcription start
MsAGO22	TATA-box	TATA	7	core promoter element around -30 of transcription start
MsAGO22	TATA-box	TATATTTATATTT	33	core promoter element around -30 of transcription start
MsAGO22	TATA-box	TATAAATA	35	core promoter element around -30 of transcription start
MsAGO22	TATA-box	TATAAAT	36	core promoter element around -30 of transcription start
MsAGO22	TATA-box	TATAAA	37	core promoter element around -30 of transcription start
MsAGO22	TATA-box	TATAA	38	core promoter element around -30 of transcription start
MsAGO22	TATA-box	TATA	39	core promoter element around -30 of transcription start
MsAGO22	TATA-box	TACAAAA	105	core promoter element around -30 of transcription start
MsAGO22	TATA-box	ATATAA	190	core promoter element around -30 of transcription start
MsAGO22	TATA-box	TATA	191	core promoter element around -30 of transcription start
MsAGO22	TATA-box	TATAAAT	366	core promoter element around -30 of transcription start
MsAGO22	TATA-box	TATAAA	367	core promoter element around -30 of transcription start
MsAGO22	TATA-box	TATAA	368	core promoter element around -30 of transcription start
MsAGO22	TATA-box	TATA	369	core promoter element around -30 of transcription start
MsAGO22	TATA-box	TACAAAA	486	core promoter element around -30 of transcription start
MsAGO22	TATA-box	TACAAAA	963	core promoter element around -30 of transcription start
MsAGO22	TATA-box	TATAAAA	1140	core promoter element around -30 of transcription start
MsAGO22	TATA-box	TATAAA	1141	core promoter element around -30 of transcription start
MsAGO22	TATA-box	TATAA	1142	core promoter element around -30 of transcription start
MsAGO22	TATA-box	TATA	1143	core promoter element around -30 of transcription start
MsAGO22	TATA-box	TACAAAA	1577	core promoter element around -30 of transcription start
MsAGO22	TATA-box	TATTTAAA	1804	core promoter element around -30 of transcription start
MsAGO22	CCAAT-box	CAACGG	790	MYBHv1 binding site
MsAGO22	CAAT-box	CAAAT	30	common cis-acting element in promoter and enhancer regions
MsAGO22	CAAT-box	CAAAT	42	common cis-acting element in promoter and enhancer regions
MsAGO22	CAAT-box	CAAAT	196	common cis-acting element in promoter and enhancer regions
MsAGO22	CAAT-box	CAAAT	227	common cis-acting element in promoter and enhancer regions
MsAGO22	CAAT-box	CAAAT	278	common cis-acting element in promoter and enhancer regions
MsAGO22	CAAT-box	CAAAT	298	common cis-acting element in promoter and enhancer regions
MsAGO22	CAAT-box	CCAAT	480	common cis-acting element in promoter and enhancer regions
MsAGO22	CAAT-box	CAAAT	590	common cis-acting element in promoter and enhancer regions
MsAGO22	CAAT-box	CAAAT	771	common cis-acting element in promoter and enhancer regions
MsAGO22	CAAT-box	CAAAT	1642	common cis-acting element in promoter and enhancer regions
MsAGO22	CAAT-box	CAAAT	1732	common cis-acting element in promoter and enhancer regions
MsAGO22	CAAT-box	CCAAT	1929	common cis-acting element in promoter and enhancer regions
MsAGO22	ARE	AAACCA	1180	cis-acting regulatory element essential for the anaerobic induction
MsAGO22	ARE	AAACCA	1559	cis-acting regulatory element essential for the anaerobic induction
MsAGO22	MBSI	aaaAaaC(G/C)GTTA	1258	MYB binding site involved in flavonoid biosynthetic genes regulation
MsAGO22	G-box	CCACGTAA	342	cis-acting regulatory element involved in light responsiveness
MsAGO22	G-box	TACGTG	343	cis-acting regulatory element involved in light responsiveness
MsAGO22	ABRE	ACGTG	343	cis-acting element involved in the abscisic acid responsiveness
MsAGO22	ABRE	GCAACGTGTC	892	cis-acting element involved in the abscisic acid responsiveness
MsAGO22	ABRE	TACGGTC	1656	cis-acting element involved in the abscisic acid responsiveness
MsAGO22	motif I	gGTACGTGGCG	340	cis-acting regulatory element root specific
MsAGO22	TGACG-motif	TGACG	628	cis-acting regulatory element involved in the MeJA-responsiveness
MsAGO22	LTR	CCGAAA	636	cis-acting element involved in low-temperature responsiveness
MsAGO22	LTR	CCGAAA	815	cis-acting element involved in low-temperature responsiveness
MsAGO22	ATCT-motif	AATCTAATCC	755	part of a conserved DNA module involved in light responsiveness
MsDCL20	ATCT-motif	AATCTAATCC	1771	part of a conserved DNA module involved in light responsiveness
MsDCL20	ACE	CTAACGTATT	340	cis-acting element involved in light responsiveness
MsDCL20	CAAT-box	CAAAT	83	common cis-acting element in promoter and enhancer regions
MsDCL20	CAAT-box	CAAAT	168	common cis-acting element in promoter and enhancer regions
MsDCL20	CAAT-box	CAAAT	213	common cis-acting element in promoter and enhancer regions
MsDCL20	CAAT-box	CAAAT	373	common cis-acting element in promoter and enhancer regions
MsDCL20	CAAT-box	CAAAT	492	common cis-acting element in promoter and enhancer regions
MsDCL20	CAAT-box	CAAAT	595	common cis-acting element in promoter and enhancer regions
MsDCL20	CAAT-box	CAAAT	674	common cis-acting element in promoter and enhancer regions
MsDCL20	CAAT-box	CAAAT	698	common cis-acting element in promoter and enhancer regions
MsDCL20	CAAT-box	CAAAT	763	common cis-acting element in promoter and enhancer regions
MsDCL20	CAAT-box	CAAAT	1018	common cis-acting element in promoter and enhancer regions
MsDCL20	CAAT-box	CAAAT	1063	common cis-acting element in promoter and enhancer regions
MsDCL20	CAAT-box	CAAAT	1107	common cis-acting element in promoter and enhancer regions
MsDCL20	CAAT-box	CAAAT	1114	common cis-acting element in promoter and enhancer regions
MsDCL20	CAAT-box	TGCAAATCT	1152	common cis-acting element in promoter and enhancer regions
MsDCL20	CAAT-box	CAAAT	1154	common cis-acting element in promoter and enhancer regions
MsDCL20	CAAT-box	CAAAT	1277	common cis-acting element in promoter and enhancer regions
MsDCL20	CAAT-box	CAAAT	1339	common cis-acting element in promoter and enhancer regions
MsDCL20	CAAT-box	CAAAT	1371	common cis-acting element in promoter and enhancer regions
MsDCL20	CAAT-box	CAAAT	1388	common cis-acting element in promoter and enhancer regions
MsDCL20	CAAT-box	CCAAT	1396	common cis-acting element in promoter and enhancer regions
MsDCL20	ARE	AAACCA	1214	cis-acting regulatory element essential for the anaerobic induction
MsDCL20	G-box	TACGTG	1121	cis-acting regulatory element involved in light responsiveness
MsDCL20	ABRE	ACGTG	1121	cis-acting element involved in the abscisic acid responsiveness
MsDCL20	TGA-element	AACGAC	293	auxin-responsive element
MsDCL20	TATC-box	TATCCCA	634	cis-acting element involved in gibberellin-responsiveness
MsDCL20	TATA-box	ATATAA	88	core promoter element around -30 of transcription start
MsDCL20	TATA-box	TATA	89	core promoter element around -30 of transcription start
MsDCL20	TATA-box	TATA	123	core promoter element around -30 of transcription start
MsDCL20	TATA-box	ccTATAAAaa	136	core promoter element around -30 of transcription start
MsDCL20	TATA-box	taTATAAAtc	174	core promoter element around -30 of transcription start
MsDCL20	TATA-box	TATAAAT	175	core promoter element around -30 of transcription start
MsDCL20	TATA-box	TATAAA	176	core promoter element around -30 of transcription start
MsDCL20	TATA-box	TATAA	177	core promoter element around -30 of transcription start
MsDCL20	TATA-box	TATA	178	core promoter element around -30 of transcription start
MsDCL20	TATA-box	TATA	252	core promoter element around -30 of transcription start
MsDCL20	TATA-box	TATATA	288	core promoter element around -30 of transcription start
MsDCL20	TATA-box	ATATAA	289	core promoter element around -30 of transcription start
MsDCL20	TATA-box	TATA	290	core promoter element around -30 of transcription start
MsDCL20	TATA-box	TATATA	590	core promoter element around -30 of transcription start
MsDCL20	TATA-box	ATATAT	591	core promoter element around -30 of transcription start
MsDCL20	TATA-box	TATA	592	core promoter element around -30 of transcription start
MsDCL20	TATA-box	TACAAAA	688	core promoter element around -30 of transcription start
MsDCL20	TATA-box	TACAAAA	753	core promoter element around -30 of transcription start
MsDCL20	TATA-box	ATATAT	979	core promoter element around -30 of transcription start
MsDCL20	TATA-box	TATATTTATATTT	980	core promoter element around -30 of transcription start
MsDCL20	TATA-box	TATAAATA	982	core promoter element around -30 of transcription start
MsDCL20	TATA-box	TATAAAT	983	core promoter element around -30 of transcription start
MsDCL20	TATA-box	TATAAA	984	core promoter element around -30 of transcription start
MsDCL20	TATA-box	TATAA	985	core promoter element around -30 of transcription start
MsDCL20	TATA-box	TATATTTATATTT	986	core promoter element around -30 of transcription start
MsDCL20	TATA-box	ATTATA	990	core promoter element around -30 of transcription start
MsDCL20	TATA-box	TATAA	991	core promoter element around -30 of transcription start
MsDCL20	TATA-box	TATA	992	core promoter element around -30 of transcription start
MsDCL20	TATA-box	TATATA	1006	core promoter element around -30 of transcription start
MsDCL20	TATA-box	ATATAA	1007	core promoter element around -30 of transcription start
MsDCL20	TATA-box	TATA	1008	core promoter element around -30 of transcription start
MsDCL20	TATA-box	ccTATAAAaa	1047	core promoter element around -30 of transcription start
MsDCL20	TATA-box	TATA	1049	core promoter element around -30 of transcription start
MsDCL20	TATA-box	ATTATA	1346	core promoter element around -30 of transcription start
MsDCL20	TATA-box	TATAA	1347	core promoter element around -30 of transcription start
MsDCL20	TATA-box	TATA	1348	core promoter element around -30 of transcription start
MsDCL20	TATA-box	TATAAA	1607	core promoter element around -30 of transcription start
MsDCL20	TATA-box	TATAA	1608	core promoter element around -30 of transcription start
MsDCL20	TATA-box	TATA	1609	core promoter element around -30 of transcription start
MsDCL20	TATA-box	TACAAAA	1738	core promoter element around -30 of transcription start
MsDCL20	TATA-box	TATAAA	1789	core promoter element around -30 of transcription start
MsDCL20	TATA-box	TATATAA	1790	core promoter element around -30 of transcription start
MsDCL20	TATA-box	TATATA	1791	core promoter element around -30 of transcription start
MsDCL20	TATA-box	ATATAT	1792	core promoter element around -30 of transcription start
MsDCL20	TATA-box	TATATA	1793	core promoter element around -30 of transcription start
MsDCL20	TATA-box	ATATAA	1794	core promoter element around -30 of transcription start
MsDCL20	TATA-box	TATA	1795	core promoter element around -30 of transcription start
MsDCL20	TATA-box	TATATTTATATTT	1830	core promoter element around -30 of transcription start
MsDCL20	TATA-box	ATATAA	1832	core promoter element around -30 of transcription start
MsDCL20	TATA-box	TATA	1833	core promoter element around -30 of transcription start
MsDCL20	TATA-box	TATA	1839	core promoter element around -30 of transcription start
MsDCL20	MRE	AACCTAA	134	MYB binding site involved in light responsiveness
MsDCL20	MRE	AACCTAA	812	MYB binding site involved in light responsiveness
MsDCL20	MRE	AACCTAA	896	MYB binding site involved in light responsiveness
MsDCL20	AE-box	AGAAACAA	776	part of a module for light response
MsDCL20	A-box	CCGTCC	606	cis-acting regulatory element
MsDCL20	Box 4	ATTAAT	356	part of a conserved DNA module involved in light responsiveness
MsDCL20	Box 4	ATTAAT	1273	part of a conserved DNA module involved in light responsiveness
MsDCL20	CAT-box	GCCACT	683	cis-acting regulatory element related to meristem expression
MsDCL20	CAT-box	GCCACT	748	cis-acting regulatory element related to meristem expression
MsDCL20	MBS	CAACTG	626	MYB binding site involved in drought-inducibility
MsDCL19	CAT-box	GCCACT	675	cis-acting regulatory element related to meristem expression
MsDCL19	CAT-box	GCCACT	740	cis-acting regulatory element related to meristem expression
MsDCL19	MBS	CAACTG	618	MYB binding site involved in drought-inducibility
MsDCL19	MRE	AACCTAA	126	MYB binding site involved in light responsiveness
MsDCL19	MRE	AACCTAA	888	MYB binding site involved in light responsiveness
MsDCL19	AE-box	AGAAACAA	768	part of a module for light response
MsDCL19	Box 4	ATTAAT	348	part of a conserved DNA module involved in light responsiveness
MsDCL19	Box 4	ATTAAT	1264	part of a conserved DNA module involved in light responsiveness
MsDCL19	A-box	CCGTCC	598	cis-acting regulatory element
MsDCL19	TATC-box	TATCCCA	626	cis-acting element involved in gibberellin-responsiveness
MsDCL19	TATA-box	ATATAA	80	core promoter element around -30 of transcription start
MsDCL19	TATA-box	TATA	81	core promoter element around -30 of transcription start
MsDCL19	TATA-box	TATA	115	core promoter element around -30 of transcription start
MsDCL19	TATA-box	ccTATAAAaa	128	core promoter element around -30 of transcription start
MsDCL19	TATA-box	ATTATA	138	core promoter element around -30 of transcription start
MsDCL19	TATA-box	TATAA	139	core promoter element around -30 of transcription start
MsDCL19	TATA-box	TATA	140	core promoter element around -30 of transcription start
MsDCL19	TATA-box	taTATAAAtc	166	core promoter element around -30 of transcription start
MsDCL19	TATA-box	TATAAAT	167	core promoter element around -30 of transcription start
MsDCL19	TATA-box	TATAAA	168	core promoter element around -30 of transcription start
MsDCL19	TATA-box	TATAA	169	core promoter element around -30 of transcription start
MsDCL19	TATA-box	TATA	170	core promoter element around -30 of transcription start
MsDCL19	TATA-box	TATA	244	core promoter element around -30 of transcription start
MsDCL19	TATA-box	TATATA	280	core promoter element around -30 of transcription start
MsDCL19	TATA-box	ATATAA	281	core promoter element around -30 of transcription start
MsDCL19	TATA-box	TATA	282	core promoter element around -30 of transcription start
MsDCL19	TATA-box	TATATA	582	core promoter element around -30 of transcription start
MsDCL19	TATA-box	ATATAT	583	core promoter element around -30 of transcription start
MsDCL19	TATA-box	TATA	584	core promoter element around -30 of transcription start
MsDCL19	TATA-box	TACAAAA	680	core promoter element around -30 of transcription start
MsDCL19	TATA-box	TACAAAA	745	core promoter element around -30 of transcription start
MsDCL19	TATA-box	ATATAT	971	core promoter element around -30 of transcription start
MsDCL19	TATA-box	TATATTTATATTT	972	core promoter element around -30 of transcription start
MsDCL19	TATA-box	TATAAATA	974	core promoter element around -30 of transcription start
MsDCL19	TATA-box	TATAAAT	975	core promoter element around -30 of transcription start
MsDCL19	TATA-box	TATAAA	976	core promoter element around -30 of transcription start
MsDCL19	TATA-box	TATAA	977	core promoter element around -30 of transcription start
MsDCL19	TATA-box	TATATTTATATTT	978	core promoter element around -30 of transcription start
MsDCL19	TATA-box	ATTATA	982	core promoter element around -30 of transcription start
MsDCL19	TATA-box	TATAA	983	core promoter element around -30 of transcription start
MsDCL19	TATA-box	TATA	984	core promoter element around -30 of transcription start
MsDCL19	TATA-box	TATATA	998	core promoter element around -30 of transcription start
MsDCL19	TATA-box	ATATAA	999	core promoter element around -30 of transcription start
MsDCL19	TATA-box	TATA	1000	core promoter element around -30 of transcription start
MsDCL19	TATA-box	ccTATAAAaa	1039	core promoter element around -30 of transcription start
MsDCL19	TATA-box	TATA	1041	core promoter element around -30 of transcription start
MsDCL19	TATA-box	ATTATA	1337	core promoter element around -30 of transcription start
MsDCL19	TATA-box	TATAA	1338	core promoter element around -30 of transcription start
MsDCL19	TATA-box	TATA	1339	core promoter element around -30 of transcription start
MsDCL19	TATA-box	TATAAA	1598	core promoter element around -30 of transcription start
MsDCL19	TATA-box	TATAA	1599	core promoter element around -30 of transcription start
MsDCL19	TATA-box	TATA	1600	core promoter element around -30 of transcription start
MsDCL19	TATA-box	TACAAAA	1729	core promoter element around -30 of transcription start
MsDCL19	TATA-box	TATAAA	1783	core promoter element around -30 of transcription start
MsDCL19	TATA-box	TATATAA	1784	core promoter element around -30 of transcription start
MsDCL19	TATA-box	TATATA	1785	core promoter element around -30 of transcription start
MsDCL19	TATA-box	ATATAT	1786	core promoter element around -30 of transcription start
MsDCL19	TATA-box	TATATA	1787	core promoter element around -30 of transcription start
MsDCL19	TATA-box	ATATAA	1788	core promoter element around -30 of transcription start
MsDCL19	TATA-box	TATA	1789	core promoter element around -30 of transcription start
MsDCL19	TATA-box	TATATTTATATTT	1824	core promoter element around -30 of transcription start
MsDCL19	TATA-box	ATATAA	1826	core promoter element around -30 of transcription start
MsDCL19	TATA-box	TATA	1827	core promoter element around -30 of transcription start
MsDCL19	TATA-box	TATA	1833	core promoter element around -30 of transcription start
MsDCL19	TATA-box	TAAAGATT	1974	core promoter element around -30 of transcription start
MsDCL19	TGA-element	AACGAC	285	auxin-responsive element
MsDCL19	ARE	AAACCA	1205	cis-acting regulatory element essential for the anaerobic induction
MsDCL19	CAAT-box	CAAAT	75	common cis-acting element in promoter and enhancer regions
MsDCL19	CAAT-box	CAAAT	160	common cis-acting element in promoter and enhancer regions
MsDCL19	CAAT-box	CAAAT	205	common cis-acting element in promoter and enhancer regions
MsDCL19	CAAT-box	CAAAT	365	common cis-acting element in promoter and enhancer regions
MsDCL19	CAAT-box	CAAAT	484	common cis-acting element in promoter and enhancer regions
MsDCL19	CAAT-box	CAAAT	587	common cis-acting element in promoter and enhancer regions
MsDCL19	CAAT-box	CAAAT	666	common cis-acting element in promoter and enhancer regions
MsDCL19	CAAT-box	CAAAT	690	common cis-acting element in promoter and enhancer regions
MsDCL19	CAAT-box	CAAAT	755	common cis-acting element in promoter and enhancer regions
MsDCL19	CAAT-box	CAAAT	1010	common cis-acting element in promoter and enhancer regions
MsDCL19	CAAT-box	CAAAT	1055	common cis-acting element in promoter and enhancer regions
MsDCL19	CAAT-box	CAAAT	1098	common cis-acting element in promoter and enhancer regions
MsDCL19	CAAT-box	CAAAT	1105	common cis-acting element in promoter and enhancer regions
MsDCL19	CAAT-box	TGCAAATCT	1143	common cis-acting element in promoter and enhancer regions
MsDCL19	CAAT-box	CAAAT	1145	common cis-acting element in promoter and enhancer regions
MsDCL19	CAAT-box	CAAAT	1268	common cis-acting element in promoter and enhancer regions
MsDCL19	CAAT-box	CAAAT	1330	common cis-acting element in promoter and enhancer regions
MsDCL19	CAAT-box	CAAAT	1362	common cis-acting element in promoter and enhancer regions
MsDCL19	CAAT-box	CAAAT	1379	common cis-acting element in promoter and enhancer regions
MsDCL19	CAAT-box	CCAAT	1387	common cis-acting element in promoter and enhancer regions
MsDCL19	GARE-motif	TCTGTTG	1631	gibberellin-responsive element
MsDCL19	ATCT-motif	AATCTAATCC	1765	part of a conserved DNA module involved in light responsiveness
MsRDR11	MBS	CAACTG	440	MYB binding site involved in drought-inducibility
MsRDR11	CAT-box	GCCACT	424	cis-acting regulatory element related to meristem expression
MsRDR11	CAT-box	GCCACT	919	cis-acting regulatory element related to meristem expression
MsRDR11	Box 4	ATTAAT	760	part of a conserved DNA module involved in light responsiveness
MsRDR11	Box 4	ATTAAT	826	part of a conserved DNA module involved in light responsiveness
MsRDR11	Box 4	ATTAAT	1553	part of a conserved DNA module involved in light responsiveness
MsRDR11	Box 4	ATTAAT	1606	part of a conserved DNA module involved in light responsiveness
MsRDR11	G-Box	CACGTT	464	cis-acting regulatory element involved in light responsiveness
MsRDR11	AE-box	AGAAACTT	585	part of a module for light response
MsRDR11	AE-box	AGAAACAA	1651	part of a module for light response
MsRDR11	circadian	CAAAGATATC	65	cis-acting regulatory element involved in circadian control
MsRDR11	GT1-motif	GGTTAA	1410	light responsive element
MsRDR11	TATA-box	TATAAAT	93	core promoter element around -30 of transcription start
MsRDR11	TATA-box	TATAAA	94	core promoter element around -30 of transcription start
MsRDR11	TATA-box	TATAA	95	core promoter element around -30 of transcription start
MsRDR11	TATA-box	TATA	96	core promoter element around -30 of transcription start
MsRDR11	TATA-box	ATATAT	275	core promoter element around -30 of transcription start
MsRDR11	TATA-box	TATA	276	core promoter element around -30 of transcription start
MsRDR11	TATA-box	TATAAA	302	core promoter element around -30 of transcription start
MsRDR11	TATA-box	TATAA	303	core promoter element around -30 of transcription start
MsRDR11	TATA-box	TATA	304	core promoter element around -30 of transcription start
MsRDR11	TATA-box	TACAAAA	377	core promoter element around -30 of transcription start
MsRDR11	TATA-box	TATACA	380	core promoter element around -30 of transcription start
MsRDR11	TATA-box	TATA	382	core promoter element around -30 of transcription start
MsRDR11	TATA-box	ATATAT	509	core promoter element around -30 of transcription start
MsRDR11	TATA-box	TATA	510	core promoter element around -30 of transcription start
MsRDR11	TATA-box	TATA	537	core promoter element around -30 of transcription start
MsRDR11	TATA-box	TATA	604	core promoter element around -30 of transcription start
MsRDR11	TATA-box	TATA	620	core promoter element around -30 of transcription start
MsRDR11	TATA-box	TATAA	726	core promoter element around -30 of transcription start
MsRDR11	TATA-box	TATA	727	core promoter element around -30 of transcription start
MsRDR11	TATA-box	TATAAAA	745	core promoter element around -30 of transcription start
MsRDR11	TATA-box	TATAAA	746	core promoter element around -30 of transcription start
MsRDR11	TATA-box	TATAA	747	core promoter element around -30 of transcription start
MsRDR11	TATA-box	TATA	748	core promoter element around -30 of transcription start
MsRDR11	TATA-box	TATAAAA	841	core promoter element around -30 of transcription start
MsRDR11	TATA-box	TATAAA	842	core promoter element around -30 of transcription start
MsRDR11	TATA-box	TATAA	843	core promoter element around -30 of transcription start
MsRDR11	TATA-box	TATA	844	core promoter element around -30 of transcription start
MsRDR11	TATA-box	TATTTAAA	852	core promoter element around -30 of transcription start
MsRDR11	TATA-box	TATTTAAA	934	core promoter element around -30 of transcription start
MsRDR11	TATA-box	TATAA	950	core promoter element around -30 of transcription start
MsRDR11	TATA-box	TATA	951	core promoter element around -30 of transcription start
MsRDR11	TATA-box	ATTATA	963	core promoter element around -30 of transcription start
MsRDR11	TATA-box	TATAA	964	core promoter element around -30 of transcription start
MsRDR11	TATA-box	TATA	965	core promoter element around -30 of transcription start
MsRDR11	TATA-box	ATATAA	978	core promoter element around -30 of transcription start
MsRDR11	TATA-box	TATA	979	core promoter element around -30 of transcription start
MsRDR11	TATA-box	TATTTAAA	993	core promoter element around -30 of transcription start
MsRDR11	TATA-box	TATAAAA	1293	core promoter element around -30 of transcription start
MsRDR11	TATA-box	TATAAA	1294	core promoter element around -30 of transcription start
MsRDR11	TATA-box	TATAA	1295	core promoter element around -30 of transcription start
MsRDR11	TATA-box	TATA	1296	core promoter element around -30 of transcription start
MsRDR11	TATA-box	ccTATAAAaa	1428	core promoter element around -30 of transcription start
MsRDR11	TATA-box	TATA	1658	core promoter element around -30 of transcription start
MsRDR11	TATA-box	TATA	1679	core promoter element around -30 of transcription start
MsRDR11	TATA-box	TATACA	1829	core promoter element around -30 of transcription start
MsRDR11	TATA-box	TATA	1831	core promoter element around -30 of transcription start
MsRDR11	TATA-box	TATA	1919	core promoter element around -30 of transcription start
MsRDR11	TATA-box	TATTTAAA	1955	core promoter element around -30 of transcription start
MsRDR11	ABRE	ACGTG	465	cis-acting element involved in the abscisic acid responsiveness
MsRDR11	G-box	CACGAC	157	cis-acting regulatory element involved in light responsiveness
MsRDR11	CAAT-box	CAAAT	168	common cis-acting element in promoter and enhancer regions
MsRDR11	CAAT-box	CCAAT	246	common cis-acting element in promoter and enhancer regions
MsRDR11	CAAT-box	CAAAT	253	common cis-acting element in promoter and enhancer regions
MsRDR11	CAAT-box	CCAAT	266	common cis-acting element in promoter and enhancer regions
MsRDR11	CAAT-box	CAAAT	1085	common cis-acting element in promoter and enhancer regions
MsRDR11	CAAT-box	CAAAT	1136	common cis-acting element in promoter and enhancer regions
MsRDR11	CAAT-box	CAAAT	1403	common cis-acting element in promoter and enhancer regions
MsRDR11	CAAT-box	CCAAT	1433	common cis-acting element in promoter and enhancer regions
MsRDR11	CAAT-box	CAAAT	1807	common cis-acting element in promoter and enhancer regions
MsRDR11	ATCT-motif	AATCTAATCC	1186	part of a conserved DNA module involved in light responsiveness
MsRDR11	P-box	CCTTTTG	1043	gibberellin-responsive element
MsRDR10	ABRE	ACGTG	685	cis-acting element involved in the abscisic acid responsiveness
MsRDR10	G-box	CCACGTAA	683	cis-acting regulatory element involved in light responsiveness
MsRDR10	G-box	TACGTG	684	cis-acting regulatory element involved in light responsiveness
MsRDR10	CAAT-box	CAAAT	156	common cis-acting element in promoter and enhancer regions
MsRDR10	CAAT-box	CAAAT	313	common cis-acting element in promoter and enhancer regions
MsRDR10	CAAT-box	CAAAT	791	common cis-acting element in promoter and enhancer regions
MsRDR10	CAAT-box	CAAAT	939	common cis-acting element in promoter and enhancer regions
MsRDR10	CAAT-box	CAAAT	1026	common cis-acting element in promoter and enhancer regions
MsRDR10	CAAT-box	TGCCAAC	1037	common cis-acting element in promoter and enhancer regions
MsRDR10	CAAT-box	CAAAT	1319	common cis-acting element in promoter and enhancer regions
MsRDR10	CAAT-box	CAAAT	1415	common cis-acting element in promoter and enhancer regions
MsRDR10	CAAT-box	CCAAT	1521	common cis-acting element in promoter and enhancer regions
MsRDR10	CAAT-box	CAAAT	1576	common cis-acting element in promoter and enhancer regions
MsRDR10	CAAT-box	CCAAT	1615	common cis-acting element in promoter and enhancer regions
MsRDR10	CAAT-box	CAAAT	1816	common cis-acting element in promoter and enhancer regions
MsRDR10	CAAT-box	TGCCAAC	1988	common cis-acting element in promoter and enhancer regions
MsRDR10	GATA-motif	AAGGATAAGG	492	part of a light responsive element
MsRDR10	GATA-motif	GATAGGA	584	part of a light responsive element
MsRDR10	AT-rich sequence	TAAAATACT	840	element for maximal elicitor-mediated activation (2copies)
MsRDR10	TCA-element	CCATCTTTTT	347	cis-acting element involved in salicylic acid responsiveness
MsRDR10	GA-motif	ATAGATAA	1640	part of a light responsive element
MsRDR10	AE-box	AGAAACAA	1158	part of a module for light response
MsRDR10	AE-box	AGAAACAA	1696	part of a module for light response
MsRDR10	MRE	AACCTAA	1585	MYB binding site involved in light responsiveness
MsRDR10	GT1-motif	GGTTAA	393	light responsive element
MsRDR10	GT1-motif	GGTTAA	870	light responsive element
MsRDR10	GT1-motif	GGTTAA	1583	light responsive element
MsRDR10	circadian	CAAAGATATC	8	cis-acting regulatory element involved in circadian control
MsRDR10	TATA-box	TATAAAA	40	core promoter element around -30 of transcription start
MsRDR10	TATA-box	TATAAA	41	core promoter element around -30 of transcription start
MsRDR10	TATA-box	TATATAA	42	core promoter element around -30 of transcription start
MsRDR10	TATA-box	TATATA	43	core promoter element around -30 of transcription start
MsRDR10	TATA-box	ATATAT	44	core promoter element around -30 of transcription start
MsRDR10	TATA-box	TATATA	45	core promoter element around -30 of transcription start
MsRDR10	TATA-box	ATATAT	46	core promoter element around -30 of transcription start
MsRDR10	TATA-box	TATATA	47	core promoter element around -30 of transcription start
MsRDR10	TATA-box	ATATAT	48	core promoter element around -30 of transcription start
MsRDR10	TATA-box	TATATA	49	core promoter element around -30 of transcription start
MsRDR10	TATA-box	ATATAT	50	core promoter element around -30 of transcription start
MsRDR10	TATA-box	TATATA	51	core promoter element around -30 of transcription start
MsRDR10	TATA-box	ATATAT	52	core promoter element around -30 of transcription start
MsRDR10	TATA-box	TATATA	53	core promoter element around -30 of transcription start
MsRDR10	TATA-box	ATATAT	54	core promoter element around -30 of transcription start
MsRDR10	TATA-box	TATATA	55	core promoter element around -30 of transcription start
MsRDR10	TATA-box	ATATAT	56	core promoter element around -30 of transcription start
MsRDR10	TATA-box	TATATA	57	core promoter element around -30 of transcription start
MsRDR10	TATA-box	ATATAT	58	core promoter element around -30 of transcription start
MsRDR10	TATA-box	TATATA	59	core promoter element around -30 of transcription start
MsRDR10	TATA-box	ATATAT	60	core promoter element around -30 of transcription start
MsRDR10	TATA-box	TATATA	61	core promoter element around -30 of transcription start
MsRDR10	TATA-box	ATATAT	62	core promoter element around -30 of transcription start
MsRDR10	TATA-box	TATATA	63	core promoter element around -30 of transcription start
MsRDR10	TATA-box	ATATAT	64	core promoter element around -30 of transcription start
MsRDR10	TATA-box	TATATA	65	core promoter element around -30 of transcription start
MsRDR10	TATA-box	ATATAT	66	core promoter element around -30 of transcription start
MsRDR10	TATA-box	TATATA	67	core promoter element around -30 of transcription start
MsRDR10	TATA-box	ATATAT	68	core promoter element around -30 of transcription start
MsRDR10	TATA-box	TATATA	69	core promoter element around -30 of transcription start
MsRDR10	TATA-box	ATATAT	70	core promoter element around -30 of transcription start
MsRDR10	TATA-box	TATATA	71	core promoter element around -30 of transcription start
MsRDR10	TATA-box	ATATAT	72	core promoter element around -30 of transcription start
MsRDR10	TATA-box	TATATA	73	core promoter element around -30 of transcription start
MsRDR10	TATA-box	ATATAT	74	core promoter element around -30 of transcription start
MsRDR10	TATA-box	TATATA	75	core promoter element around -30 of transcription start
MsRDR10	TATA-box	ATATAT	76	core promoter element around -30 of transcription start
MsRDR10	TATA-box	TATATA	77	core promoter element around -30 of transcription start
MsRDR10	TATA-box	ATATAT	78	core promoter element around -30 of transcription start
MsRDR10	TATA-box	TATATA	79	core promoter element around -30 of transcription start
MsRDR10	TATA-box	ATATAT	80	core promoter element around -30 of transcription start
MsRDR10	TATA-box	TATATA	81	core promoter element around -30 of transcription start
MsRDR10	TATA-box	ATATAT	82	core promoter element around -30 of transcription start
MsRDR10	TATA-box	TATATA	83	core promoter element around -30 of transcription start
MsRDR10	TATA-box	ATATAT	84	core promoter element around -30 of transcription start
MsRDR10	TATA-box	TATATA	85	core promoter element around -30 of transcription start
MsRDR10	TATA-box	ATATAT	86	core promoter element around -30 of transcription start
MsRDR10	TATA-box	TATATA	87	core promoter element around -30 of transcription start
MsRDR10	TATA-box	ATATAT	88	core promoter element around -30 of transcription start
MsRDR10	TATA-box	TATATA	89	core promoter element around -30 of transcription start
MsRDR10	TATA-box	ATATAT	90	core promoter element around -30 of transcription start
MsRDR10	TATA-box	TATATA	91	core promoter element around -30 of transcription start
MsRDR10	TATA-box	ATATAT	92	core promoter element around -30 of transcription start
MsRDR10	TATA-box	TATATA	93	core promoter element around -30 of transcription start
MsRDR10	TATA-box	ATATAA	94	core promoter element around -30 of transcription start
MsRDR10	TATA-box	TATA	95	core promoter element around -30 of transcription start
MsRDR10	TATA-box	TATAA	206	core promoter element around -30 of transcription start
MsRDR10	TATA-box	TATA	207	core promoter element around -30 of transcription start
MsRDR10	TATA-box	ATATAA	345	core promoter element around -30 of transcription start
MsRDR10	TATA-box	TATA	346	core promoter element around -30 of transcription start
MsRDR10	TATA-box	TATAAA	400	core promoter element around -30 of transcription start
MsRDR10	TATA-box	TATAA	401	core promoter element around -30 of transcription start
MsRDR10	TATA-box	TATA	402	core promoter element around -30 of transcription start
MsRDR10	TATA-box	ATTATA	433	core promoter element around -30 of transcription start
MsRDR10	TATA-box	TATAA	434	core promoter element around -30 of transcription start
MsRDR10	TATA-box	TATA	435	core promoter element around -30 of transcription start
MsRDR10	TATA-box	TATAAAA	529	core promoter element around -30 of transcription start
MsRDR10	TATA-box	TATAAA	530	core promoter element around -30 of transcription start
MsRDR10	TATA-box	TATAA	531	core promoter element around -30 of transcription start
MsRDR10	TATA-box	TATA	532	core promoter element around -30 of transcription start
MsRDR10	TATA-box	ATATAT	576	core promoter element around -30 of transcription start
MsRDR10	TATA-box	TATATA	577	core promoter element around -30 of transcription start
MsRDR10	TATA-box	ATATAT	578	core promoter element around -30 of transcription start
MsRDR10	TATA-box	TATA	579	core promoter element around -30 of transcription start
MsRDR10	TATA-box	ATATAA	614	core promoter element around -30 of transcription start
MsRDR10	TATA-box	TATA	615	core promoter element around -30 of transcription start
MsRDR10	TATA-box	TATATA	638	core promoter element around -30 of transcription start
MsRDR10	TATA-box	ATATAT	639	core promoter element around -30 of transcription start
MsRDR10	TATA-box	TATATA	640	core promoter element around -30 of transcription start
MsRDR10	TATA-box	ATATAT	641	core promoter element around -30 of transcription start
MsRDR10	TATA-box	TATATA	642	core promoter element around -30 of transcription start
MsRDR10	TATA-box	ATATAT	643	core promoter element around -30 of transcription start
MsRDR10	TATA-box	TATATA	644	core promoter element around -30 of transcription start
MsRDR10	TATA-box	ATATAT	645	core promoter element around -30 of transcription start
MsRDR10	TATA-box	TATATA	646	core promoter element around -30 of transcription start
MsRDR10	TATA-box	ATATAT	647	core promoter element around -30 of transcription start
MsRDR10	TATA-box	TATATA	648	core promoter element around -30 of transcription start
MsRDR10	TATA-box	TATA	650	core promoter element around -30 of transcription start
MsRDR10	TATA-box	TATAA	706	core promoter element around -30 of transcription start
MsRDR10	TATA-box	TATA	707	core promoter element around -30 of transcription start
MsRDR10	TATA-box	TATA	750	core promoter element around -30 of transcription start
MsRDR10	TATA-box	TATA	798	core promoter element around -30 of transcription start
MsRDR10	TATA-box	ATATAT	947	core promoter element around -30 of transcription start
MsRDR10	TATA-box	TATATA	948	core promoter element around -30 of transcription start
MsRDR10	TATA-box	ATATAT	949	core promoter element around -30 of transcription start
MsRDR10	TATA-box	TATATA	950	core promoter element around -30 of transcription start
MsRDR10	TATA-box	ATATAT	951	core promoter element around -30 of transcription start
MsRDR10	TATA-box	TATATA	952	core promoter element around -30 of transcription start
MsRDR10	TATA-box	ATATAT	953	core promoter element around -30 of transcription start
MsRDR10	TATA-box	TATATA	954	core promoter element around -30 of transcription start
MsRDR10	TATA-box	ATATAT	955	core promoter element around -30 of transcription start
MsRDR10	TATA-box	TATATA	956	core promoter element around -30 of transcription start
MsRDR10	TATA-box	ATATAT	957	core promoter element around -30 of transcription start
MsRDR10	TATA-box	TATATA	958	core promoter element around -30 of transcription start
MsRDR10	TATA-box	ATATAT	959	core promoter element around -30 of transcription start
MsRDR10	TATA-box	TATATA	960	core promoter element around -30 of transcription start
MsRDR10	TATA-box	ATATAT	961	core promoter element around -30 of transcription start
MsRDR10	TATA-box	TATATA	962	core promoter element around -30 of transcription start
MsRDR10	TATA-box	ATATAT	963	core promoter element around -30 of transcription start
MsRDR10	TATA-box	TATATA	964	core promoter element around -30 of transcription start
MsRDR10	TATA-box	ATATAT	965	core promoter element around -30 of transcription start
MsRDR10	TATA-box	TATATA	966	core promoter element around -30 of transcription start
MsRDR10	TATA-box	TATA	968	core promoter element around -30 of transcription start
MsRDR10	TATA-box	TATACA	1201	core promoter element around -30 of transcription start
MsRDR10	TATA-box	TATA	1203	core promoter element around -30 of transcription start
MsRDR10	TATA-box	TATAAAA	1229	core promoter element around -30 of transcription start
MsRDR10	TATA-box	TATAAA	1230	core promoter element around -30 of transcription start
MsRDR10	TATA-box	TATAA	1231	core promoter element around -30 of transcription start
MsRDR10	TATA-box	TATA	1232	core promoter element around -30 of transcription start
MsRDR10	TATA-box	TATACA	1266	core promoter element around -30 of transcription start
MsRDR10	TATA-box	TATA	1268	core promoter element around -30 of transcription start
MsRDR10	TATA-box	TATAAGAA	1308	core promoter element around -30 of transcription start
MsRDR10	TATA-box	TATATAA	1311	core promoter element around -30 of transcription start
MsRDR10	TATA-box	TATATA	1312	core promoter element around -30 of transcription start
MsRDR10	TATA-box	ATATAT	1313	core promoter element around -30 of transcription start
MsRDR10	TATA-box	TATATA	1314	core promoter element around -30 of transcription start
MsRDR10	TATA-box	ATATAT	1315	core promoter element around -30 of transcription start
MsRDR10	TATA-box	TATA	1316	core promoter element around -30 of transcription start
MsRDR10	TATA-box	TATAAA	1386	core promoter element around -30 of transcription start
MsRDR10	TATA-box	TATAA	1387	core promoter element around -30 of transcription start
MsRDR10	TATA-box	TATA	1388	core promoter element around -30 of transcription start
MsRDR10	TATA-box	ATATAT	1409	core promoter element around -30 of transcription start
MsRDR10	TATA-box	TATATA	1410	core promoter element around -30 of transcription start
MsRDR10	TATA-box	ATATAT	1411	core promoter element around -30 of transcription start
MsRDR10	TATA-box	TATA	1412	core promoter element around -30 of transcription start
MsRDR10	TATA-box	TATA	1539	core promoter element around -30 of transcription start
MsRDR10	TATA-box	TATA	1703	core promoter element around -30 of transcription start
MsRDR10	TATA-box	TATA	1709	core promoter element around -30 of transcription start
MsRDR10	TATA-box	TATA	1755	core promoter element around -30 of transcription start
MsRDR10	TATA-box	TATACA	1838	core promoter element around -30 of transcription start
MsRDR10	TATA-box	TATA	1840	core promoter element around -30 of transcription start
MsRDR10	TATA-box	TATA	1912	core promoter element around -30 of transcription start
MsRDR10	TC-rich repeats	GTTTTCTTAC	275	cis-acting element involved in defense and stress responsiveness
MsRDR9	GT1-motif	GGTTAAT	264	light responsive element
MsRDR9	GT1-motif	GGTTAAT	1503	light responsive element
MsRDR9	GT1-motif	GGTTAA	1504	light responsive element
MsRDR9	TATA-box	TATAAAT	16	core promoter element around -30 of transcription start
MsRDR9	TATA-box	TATAAA	17	core promoter element around -30 of transcription start
MsRDR9	TATA-box	TATAA	18	core promoter element around -30 of transcription start
MsRDR9	TATA-box	TATA	19	core promoter element around -30 of transcription start
MsRDR9	TATA-box	TATAAA	144	core promoter element around -30 of transcription start
MsRDR9	TATA-box	TATAA	145	core promoter element around -30 of transcription start
MsRDR9	TATA-box	TATA	146	core promoter element around -30 of transcription start
MsRDR9	TATA-box	TATA	187	core promoter element around -30 of transcription start
MsRDR9	TATA-box	TATA	210	core promoter element around -30 of transcription start
MsRDR9	TATA-box	TATATTTATATTT	306	core promoter element around -30 of transcription start
MsRDR9	TATA-box	ATATAA	308	core promoter element around -30 of transcription start
MsRDR9	TATA-box	TATA	309	core promoter element around -30 of transcription start
MsRDR9	TATA-box	TATATTTATATTT	312	core promoter element around -30 of transcription start
MsRDR9	TATA-box	ATATAT	314	core promoter element around -30 of transcription start
[truncated: 11,901 more rows]
