# Supplementary material for: Genome-wide identification and characterization of DCL, AGO, and RDR gene families and their abiotic stress responses in alfalfa (Medicago sativa L.)
Source: Front Plant Sci. 2026 Feb 16;17:1753305. doi: 10.3389/fpls.2026.1753305 (PMC12950779; doi:10.3389/fpls.2026.1753305)
Supplement: Supplementary file 13 [file Table8.xlsx]

## Sheet: Sheet1
Table S8 Expression of MsDCL, MsAGO and MsRDR genes in different tissues.
Gene name	Gene ID	Elongated stem	Flower	Leaf	Nodule	Pre-elongated stem	Root
MsDCL1	MS.gene056844	0.0390174	0	0.0619166	0	0	0
MsDCL2	MS.gene98998	0.180865	0.0899279	0	0	0	0.03457
MsDCL3	MS.gene034906	0	0.0461637	0	0	0	0.0345451
MsDCL4	MS.gene81710	0	0	0	0	0	0.0353478
MsDCL8	MS.gene72307	0.034443	0	0	0	0	0
MsDCL9	MS.gene03053	0.332921	0.247714	0.314282	0.722362	0.268162	0.766187
MsDCL10	MS.gene02118	1.80292	4.8783	2.85633	2.81966	1.96659	0.710374
MsDCL11	MS.gene02116	5.81898	1.47474	3.30596	6.11033	2.57186	5.98629
MsDCL12	MS.gene74525	0	0	0	0.123475	0	0
MsDCL13	MS.gene003324	2.55422	6.8357	2.49092	2.2573	2.53677	0.566624
MsDCL14	MS.gene003322	0.670781	0.222244	0	0.103219	0.830447	0.132442
MsDCL15	MS.gene32745	0.448487	0.572332	0.550336	1.07141	0.576118	0.614182
MsDCL16	MS.gene014951	0.531732	0.402167	0.398455	1.04165	0.298923	0.505436
MsDCL17	MS.gene02694	0	0	0	0	0	0.0246703
MsDCL19	MS.gene025847	0.0536572	0.203326	0.0461379	0	0	0.0224549
MsDCL20	MS.gene024380	0.159254	0.590962	0.357654	0.143361	0.0789058	0.385076
MsDCL21	MS.gene22757	0.837029	1.97607	1.21542	0.786851	1.62848	1.25667
MsDCL22	MS.gene050704	0.0507042	0.262764	0.224714	0.143894	0.154891	0.266551
MsDCL24	MS.gene007786	1.51056	0.853525	1.25174	1.92949	1.11749	3.60967
MsDCL25	MS.gene041424	2.31327	2.06372	2.04887	2.60212	1.51765	2.2358
MsDCL26	MS.gene93075	1.00498	0.335663	0.0617828	0.165909	0.105065	0.501997
MsDCL27	MS.gene056475	0.389952	0.147456	0	0	0.346224	0.196713
MsDCL28	MS.gene036633	0.0937037	0.0842929	0.105544	0.220922	0.29327	0.162954
MsDCL29	MS.gene97963	0.576388	0.199833	0.0625587	0.160826	0.107444	0.203725
MsDCL30	MS.gene38937	0.338367	0.270047	0.188432	1.04629	0.401991	0.439739
MsAGO1	MS.gene56106	0	0	0	0.0552402	0.148654	0
MsAGO2	MS.gene37683	0.048762	0.0653554	0	0.480707	0	1.02584
MsAGO3	MS.gene34405	0	0.156095	0	0.16936	0.0727922	0.555849
MsAGO5	MS.gene053325	11.3469	3.8575	6.64087	4.40657	11.8405	7.22784
MsAGO6	MS.gene006386	0.301821	0.397847	0.0841653	0.55353	0.0761655	1.91322
MsAGO7	MS.gene057298	0	0	0	0	0	0.0491072
MsAGO8	MS.gene070976	0	0	0	0	0	0.050043
MsAGO9	MS.gene045745	0.0592534	0.22035	0	0	0.238041	0.491685
MsAGO11	MS.gene066187	0.0588662	0.149211	0	0	0	0.0521563
MsAGO12	MS.gene02031	0.0490208	0	0	0	0	0.0475651
MsAGO14	MS.gene78147	0.226215	1.26692	0.188058	0.0594195	0.0781399	0.530642
MsAGO15	MS.gene02781	0.790099	0.194728	0.0830954	0.433183	0.810257	0.546872
MsAGO17	MS.gene70580	0.0517765	0.148564	0	0	0.0772924	0
MsAGO18	MS.gene001210	0.819218	0.136419	0.280461	1.40539	1.44869	1.19328
MsAGO20	MS.gene77479	0.0591885	0	0	0.0593544	0	0
MsAGO22	MS.gene022250	1.43687	1.0728	0.830069	2.63672	0.835889	1.59287
MsAGO24	MS.gene51702	0	0	0	0.0632329	0	0
MsAGO25	MS.gene074399	1.91101	1.04147	0.378478	1.72239	0.881265	1.4558
MsAGO27	MS.gene045411	0.664097	0.132677	0.185355	0.648974	0	0.304779
MsAGO28	MS.gene067578	0	0.0654892	0.0843376	0	0	0.142407
MsAGO29	MS.gene09397	0	0.0772586	0.174505	0.0547933	0.0720562	0
MsAGO30	MS.gene09396	22.5142	24.1265	15.519	14.5763	22.4988	18.2856
MsAGO31	MS.gene82415	43.9231	54.9122	31.9029	57.1077	42.3955	79.4388
MsAGO32	MS.gene049742	0.30514	0.122482	0.432325	0.232844	0.0720562	0.220458
MsAGO33	MS.gene049741	27.7357	22.8587	12.7639	12.1528	20.0568	22.7183
MsAGO35	MS.gene56442	0	0.0618664	0	0	0.486787	0
MsAGO36	MS.gene03725	0.228469	0.0846165	0.191125	0.0975037	0	0.193422
MsAGO37	MS.gene03726	1.85382	2.14626	0.869842	0.702837	2.25074	1.72623
MsAGO38	MS.gene006881	1.10443	1.42071	0.871154	1.85991	1.15541	1.54606
MsAGO40	MS.gene007765	4.81644	9.71085	1.04864	2.73881	2.99937	8.34407
MsAGO41	MS.gene066368	0.642313	1.51349	0.251463	0.827718	2.03894	0.138308
MsAGO42	MS.gene99383	1.2251	1.29912	0.744683	1.89587	2.47848	1.77915
MsAGO43	MS.gene99382	0.106202	0.138543	0	0	0	0.108992
MsAGO45	MS.gene99380	0	0.150959	0	0	0.0801785	0.0526797
MsAGO46	MS.gene99379	0	2.55919	0	0	0	0
MsAGO47	MS.gene55297	0.594841	0.898348	0.255277	0.441744	1.87032	0.191446
MsAGO48	MS.gene37817	0.786704	26.152	0	0.0789951	0.321276	0.211007
MsAGO49	MS.gene016866	14.4384	9.19398	6.38324	15.4832	9.4172	15.8212
MsAGO50	MS.gene016867	0	0.433351	0	0	0	0
MsAGO51	MS.gene016868	0.0623289	0.319916	0	0.101552	0.467475	0
MsAGO54	MS.gene85871	3.4409	6.03038	1.0146	3.56592	7.06709	2.13528
MsAGO55	MS.gene37822	5.86723	3.66058	3.65416	9.68242	4.54257	9.09649
MsAGO56	MS.gene37821	0.115263	0.155126	0.0933158	0.0997122	0	0.157567
MsAGO57	MS.gene37820	0.0622571	3.34575	0.100036	0	0.168006	0
MsAGO58	MS.gene37819	0.0524017	0	0	0	0	0
MsAGO60	MS.gene39813	0.280145	0.208554	0	0.599064	0.684836	0.613166
MsAGO61	MS.gene39812	0	0.738802	0	0	0	0
MsAGO62	MS.gene39811	0.0549977	0.926078	0	0	0.634943	0
MsAGO63	MS.gene39810	0.0516086	0	0	0	0	0
MsAGO64	MS.gene39809	0.16576	15.5107	0	0	0	0
MsAGO66	MS.gene42498	3.48366	4.59853	1.65947	3.21807	7.06288	4.64696
MsAGO67	MS.gene98833	0.446609	0.683384	0.169399	1.51886	1.32729	0.415586
MsAGO69	MS.gene40435	4.1005	4.60147	2.41945	4.34087	3.80116	5.01196
MsAGO70	MS.gene80834	0.557788	0.341351	0.0868315	0.710589	0.220396	0.363897
MsAGO72	MS.gene041707	18.0582	20.4408	12.2312	20.4887	22.525	25.9795
MsAGO73	MS.gene82574	0.548699	0.396414	0.263975	0.999082	0.228932	0.599477
MsAGO75	MS.gene05149	54.1063	64.4269	37.841	48.6785	53.3127	71.6012
MsAGO76	MS.gene05453	1.6529	1.99186	0.960273	1.25877	2.36739	1.7426
MsAGO77	MS.gene036864	0.108249	0.0686703	0	0	0	0.0542851
MsAGO79	MS.gene060552	0.406592	0.137966	0	0	0.0849271	0
MsAGO80	MS.gene038707	0.458873	0.328564	0	0	0	0
MsAGO82	MS.gene065805	115.649	83.4598	58.1756	141.235	82.6869	146.131
MsRDR1	MS.gene026514	0.158144	0	0	0	0	0.0530792
MsRDR2	MS.gene026512	5.73907	3.68204	1.61224	0.641305	4.94655	1.50377
MsRDR3	MS.gene026511	13.9381	5.42028	2.43663	0.71916	13.5294	3.89802
MsRDR4	MS.gene026510	0.225097	0	0	0	0.245014	0.319526
MsRDR5	MS.gene026507	2.49188	1.0319	1.68372	0.697092	2.69609	0.970687
MsRDR6	MS.gene026506	0.0489258	0	0	0	0	0
MsRDR8	MS.gene026504	1.57255	0.572142	0.578294	0	1.56426	0.766878
MsRDR9	MS.gene026502	1.93012	0.84178	0.459986	0.146329	1.11125	0.743325
MsRDR10	MS.gene026501	0	0	0	0	0	0.0378676
MsRDR11	MS.gene026500	0.815926	0.238257	0.229302	0.328653	0.556737	0.119065
MsRDR13	MS.gene070704	13.2855	5.19128	2.13398	1.1851	12.3998	3.20331
MsRDR14	MS.gene070705	0.256676	0.413762	0.552373	0.598478	0.0510119	0.545604
MsRDR15	MS.gene070706	0	0	0	0.0970288	0.0667556	0.0438604
MsRDR16	MS.gene070707	0.153653	0.061999	0	0	0	0
MsRDR17	MS.gene070708	0.356692	0.108446	0.306976	0	0.693669	0.255144
MsRDR18	MS.gene070709	1.90934	1.2117	0.414312	0.0525103	2.05724	0.734607
MsRDR19	MS.gene070711	5.87049	2.3874	1.1846	1.10553	5.24416	4.54041
MsRDR20	MS.gene040933	0.3792	0.180718	0.0771173	0	0.559707	0.0820614
MsRDR21	MS.gene040637	0.99608	0.240034	0.15437	0.175695	0.391314	0.541609
MsRDR22	MS.gene040638	23.593	8.51631	6.02799	4.19979	18.7212	10.1298
MsRDR23	MS.gene25167	0.231943	0	0	0.103345	0.138085	0.0896959
MsRDR24	MS.gene25165	0	0	0.0777363	0	0	0
MsRDR25	MS.gene25164	0.748206	0.112788	0	0	0.606406	0.251787
MsRDR26	MS.gene25163	0	0	0	0	0.0637991	0
MsRDR29	MS.gene95319	0.0574273	0	0	0	0	0.0508815
MsRDR30	MS.gene95321	1.03079	0.192065	0.384851	0.0975528	0.851702	0.652075
MsRDR31	MS.gene95322	0.558747	0.0584319	0.308111	0.179385	1.19584	0.545822
MsRDR32	MS.gene95323	0	0	0	0	0	0.0440576
MsRDR33	MS.gene83049	0.0954469	0	0.0778808	0.10244	0.0704783	0.0851982
MsRDR34	MS.gene83047	1.94135	2.55682	0.913102	2.04566	1.52601	1.66616
MsRDR35	MS.gene83045	0.415297	0.456913	0.0836526	0.0550158	0.223752	0.135546
MsRDR36	MS.gene83044	0.0452838	0	0	0	0.0639135	0.0818406
MsRDR37	MS.gene83043	3.00507	1.19096	0.451618	0.766921	0.974725	0.459404
MsRDR38	MS.gene83042	0.0512083	0	0	0	0	0.0428603
MsRDR39	MS.gene83040	0.0916086	0.0687747	0.0771867	0	0.265492	0.211423
MsRDR40	MS.gene83034	1.02261	0.416414	0.234145	0.282865	0.97023	0.338295
MsRDR41	MS.gene32625	0.126469	0.113767	0.139661	0.135026	0	0.109967
MsRDR42	MS.gene072898	0.945934	0.688791	0.286688	0.747968	3.56487	0.888097
MsRDR43	MS.gene014828	1.03636	1.04041	1.69893	1.4397	1.4482	1.66346
MsRDR45	MS.gene063299	13.9959	2.33461	10.6549	18.0675	17.4303	10.7288
MsRDR46	MS.gene72096	2.99738	0.784879	0.867609	3.82965	3.56073	1.45611
MsRDR47	MS.gene059564	1.57666	0.0653554	0.0875939	1.09619	1.60228	0.234189
MsRDR48	MS.gene56939	0.228469	0.121865	0.076294	0.292149	0.490329	0.236577
MsRDR49	MS.gene60350	0.973945	0.61595	0.834108	0.876661	0.556669	1.15862
MsRDR50	MS.gene033226	1.33157	1.5729	1.20172	1.50598	0.948832	1.03088
MsRDR52	MS.gene061444	1.38639	0.228555	0.217089	3.55511	4.80357	0.407444
