# Supplementary material for: Genome-wide identification and characterization of DCL, AGO, and RDR gene families and their abiotic stress responses in alfalfa (Medicago sativa L.)
Source: Front Plant Sci. 2026 Feb 16;17:1753305. doi: 10.3389/fpls.2026.1753305 (PMC12950779; doi:10.3389/fpls.2026.1753305)
Supplement: Supplementary file 14 [file Table9.xlsx]

## Sheet: Sheet1
Table S9 Candidate MsDCL, MsAGO and MsRDR genes under abiotic stress.
Candidate MsDCL, MsAGO and MsRDR genes under drought stress
Gene name	Gene ID	CK	M1	M2	M3	M4	M5	M1vsCK log2FoldChange	M1vsCK pvalue	M2vsCK log2FoldChange	M2vsCK pvalue	M3vsCK log2FoldChange	M3vsCK pvalue	M4vsCK log2FoldChange	M4vsCK pvalue	M5vsCK log2FoldChange	M5vsCK pvalue
MsAGO33	MS.gene049741	15.8184	26.6382	41.1252	23.9203	17.8845	15.8278	0.812563	0.11861	1.42514	0.0128147	0.64333	0.243722	0.218153	0.695295	0.0324489	0.962754
MsAGO54	MS.gene85871	0.913432	1.58008	1.13898	2.86462	1.49291	1.19823	0.797406	0.365973	0.340473	0.78929	1.6513	0.0311798	0.734582	0.460641	0.363585	0.786908
MsAGO60	MS.gene39813	0	4.56014	0	0.187092	0.5876	0.207852	7.19311	0.00115692	NaN	NaN	2.61675	0.51184	4.00848	0.112014	2.67143	0.509663
MsAGO73	MS.gene82574	0	0.532826	0.111481	0	1.59498	0.294973	3.70215	0.144167	NaN	NaN	NaN	NaN	5.03739	0.0272129	2.67143	0.509666
MsAGO76	MS.gene05453	22.2991	3.13289	7.19472	5.28293	12.6601	5.63486	-2.80174	0.00276212	-1.62784	0.0874242	-2.03968	0.0321058	-0.757419	0.461505	-1.98324	0.0309348
MsDCL11	MS.gene02116	1.52118	3.29746	2.59386	0.6475	0.434565	0.754953	1.13244	0.0617531	0.769782	0.351233	-1.12897	0.150068	-1.75008	0.0497072	-0.935363	0.238097
MsRDR37	MS.gene83043	1.4345	0.417199	0	0.276268	0.317029	0.220241	-1.7792	0.116332	-5.84962	0.0024444	-2.32126	0.072842	-2.12803	0.0771149	-2.58796	0.0446827
Candidate MsDCL, MsAGO and MsRDR genes under salt stress
Gene name	Gene ID	CK	S1	S2	S3	S4	S5	S6	S1vsCK log2FoldChange	S1vsCK pvalue	S2vsCK log2FoldChange	S2vsCK pvalue	S3vsCK log2FoldChange	S3vsCK pvalue	S4vsCK log2FoldChange	S4vsCK pvalue	S5vsCK log2FoldChange	S5vsCK pvalue	S6vsCK log2FoldChange	S6vsCK pvalue
MsAGO25	MS.gene074399	0.397862	0.703678	0.0710086	2.51478	1.01355	0.618484	0.412549	0.598952	0.677683	-2.06206	0.2907	2.49364	0.0393251	1.2179	0.294171	0.440447	0.608911	-0.117517	1
MsAGO54	MS.gene85871	0.913432	1.55445	1.26218	1.48093	1.63508	2.67015	1.51789	0.723652	0.370493	0.467003	0.701353	0.747355	0.448615	0.867739	0.454064	1.53222	0.044344	0.714186	0.419226
MsAGO60	MS.gene39813	0	2.74903	3.99758	2.46768	0.0754578	0.576709	0.395318	6.42125	0.000267242	6.90159	0.000198383	6.1978	0.000522576	NaN	NaN	4.2171	0.0761983	3.57595	0.173242
MsAGO73	MS.gene82574	0	0.225712	0.101664	1.52655	0.441436	0.118546	0.417626	2.55098	0.500288	NaN	NaN	5.0626	0.0133255	3.43969	0.189937	NaN	NaN	3.20207	0.294641
MsAGO76	MS.gene05453	22.2991	8.06696	6.58599	4.47484	5.05915	7.8154	15.1647	-1.47424	0.0959771	-1.76301	0.0494734	-2.25771	0.0143425	-2.08184	0.0215844	-1.47087	0.113752	-0.557263	0.56568
MsDCL11	MS.gene02116	1.52118	3.12045	2.2432	1.65579	0.865528	0.555937	0.460285	1.00709	0.0782915	0.552977	0.430984	0.181307	0.824633	-0.721517	0.425962	-1.34472	0.0794037	-1.71476	0.0352106
MsDCL13	MS.gene003324	1.14985	2.10031	0.967939	1.30599	1.34127	1.99832	3.07052	0.783978	0.248739	-0.206933	0.858362	0.211633	0.848431	0.237929	0.788815	0.780277	0.291769	1.35564	0.0464754
MsDCL24	MS.gene007786	0.795142	1.67229	3.75933	0.511505	0.705666	0.449816	0.188887	0.899557	0.187116	2.12755	0.0302288	-0.638202	0.619894	-0.215218	1	-0.839763	0.459533	-1.99122	0.127373
MsRDR31	MS.gene57755	0	0.129496	0.163058	0	0.0794558	0.0884657	1.0773	2.55097	0.500288	2.60463	0.506486	NaN	NaN	NaN	NaN	NaN	NaN	5.18457	0.0257912
MsRDR37	MS.gene83043	1.4345	1.08905	0.406009	0.120687	0.441167	0.354975	0.0884338	-0.492962	0.655105	-1.81867	0.117125	-3.16025	0.0282749	-1.70894	0.14987	-1.97947	0.0994861	-3.77023	0.0110268
